# Supplementary material for: Deletion of SA β‐Gal+ cells using senolytics improves muscle regeneration in old mice
Source: Aging Cell. 2021 Dec 13;21(1):e13528. doi: 10.1111/acel.13528 (PMC8761017; doi:10.1111/acel.13528)
Supplement: Supplementary file 4 — File S1 [file ACEL-21-e13528-s004.xlsx]

## Sheet: Young v. Old - Con
Up Regulated in Old								Down Regulated in Old
gene_name	YCM		gene_name	OCM	Average	Con FC		gene_name	YCM		gene_name	OCM	Average	Con FC
Acp5	26.7515		Acp5	43.4857	35.1186	1.62554		Cbr2	45.979		Cbr2	22.7673	34.3731	0.495167
Bmyc	15.0218		Bmyc	22.8473	18.9346	1.52094		Ccl6	87.9139		Ccl6	45.2817	66.5978	0.515069
C3	10.1764		C3	15.6857	12.931	1.54138		Ccl9	97.332		Ccl9	65.5293	81.4306	0.673255
Calhm6	15.335		Calhm6	24.3904	19.8627	1.59051		Cd209a	13.1265		Cd209a	6.51334	9.81992	0.496198
Ccl12	31.5904		Ccl12	56.6264	44.1084	1.79252		Ctla2b	15.8091		Ctla2b	9.87405	12.8416	0.62458
Ccl5	5.31518		Ccl5	9.1687	7.24194	1.725		Ear2	62.6261		Ear2	21.2242	41.9252	0.338903
Ccl8	133.1		Ccl8	197.232	165.166	1.48183		Fcna	6.80894		Fcna	3.84462	5.32678	0.564643
Cd72	19.2665		Cd72	28.0378	23.6521	1.45526		Fcrls	36.4575		Fcrls	24.1209	30.2892	0.661617
Cfb	23.2989		Cfb	34.2272	28.763	1.46905		H2ac19	22.0769		H2ac19	12.5496	17.3133	0.568449
Ch25h	4.25274		Ch25h	7.28783	5.77028	1.71368		Hspa1b	45.8652		Hspa1b	27.3368	36.601	0.596025
Ctsk	16.9446		Ctsk	39.0559	28.0003	2.30492		Ltb4r1	6.97021		Ltb4r1	3.30962	5.13992	0.474824
Cxcl10	71.9666		Cxcl10	117.942	94.9543	1.63884		Lyz1	14.5174		Lyz1	4.63207	9.57474	0.31907
Cxcl9	7.75945		Cxcl9	13.4655	10.6125	1.73537		Mgl2	13.0224		Mgl2	4.06339	8.54289	0.312031
Epb41l4aos	6.48616		Epb41l4aos	9.4518	7.96898	1.45723		Mmp19	20.4523		Mmp19	12.0428	16.2476	0.588824
Gbp2	5.10597		Gbp2	8.20113	6.65355	1.60618		Ms4a4a	7.02		Ms4a4a	3.96176	5.49088	0.564353
Gdf3	4.5051		Gdf3	6.98818	5.74664	1.55117		mt-Atp8	95.7916		mt-Atp8	64.6012	80.1964	0.674393
H2-Q6	17.5321		H2-Q6	26.8487	22.1904	1.5314		Mt2	78.7006		Mt2	50.2428	64.4717	0.638404
H2-Q7	41.4491		H2-Q7	64.9862	53.2176	1.56786		Pianp	6.92476		Pianp	3.4483	5.18653	0.497967
Hba-a1	23.027		Hba-a1	34.714	28.8705	1.50753		Retnla	46.7613		Retnla	5.43392	26.0976	0.116205
Hes1	4.77329		Hes1	7.01505	5.89417	1.46965		Rpl17-ps5	7.24687		Rpl17-ps5	4.67314	5.96001	0.644849
Id1	5.56925		Id1	8.26788	6.91857	1.48456		Rpl38-ps2	16.1648		Rpl38-ps2	8.56693	12.3659	0.529974
Irf7	74.0584		Irf7	107.417	90.7377	1.45044		Tppp3	14.2043		Tppp3	8.0646	11.1345	0.567758
Kcna3	7.59487		Kcna3	11.0462	9.32053	1.45443		Trf	27.2022		Trf	16.7511	21.9766	0.615799
Lag3	3.72581		Lag3	6.7589	5.24235	1.81408
Ly6a	22.9183		Ly6a	36.872	29.8952	1.60885
Mif	27.9225		Mif	48.2422	38.0823	1.72772
Mmp9	13.9968		Mmp9	32.5762	23.2865	2.3274
Myog	4.92173		Myog	7.43886	6.1803	1.51143
Ndufab1-ps	4.27303		Ndufab1-ps	6.94529	5.60916	1.62538
Pdgfb	4.12521		Pdgfb	6.2447	5.18496	1.51379
Ppp1r14b	10.7568		Ppp1r14b	19.2812	15.019	1.79247
Rn7sk	6.54627		Rn7sk	11.1523	8.84929	1.70361
Rps15-ps2	3.81106		Rps15-ps2	7.27465	5.54286	1.90883
Rps15a-ps6	7.40886		Rps15a-ps6	11.4437	9.42628	1.5446
Rps2-ps8	4.60121		Rps2-ps8	6.70393	5.65257	1.45699
S100a4	67.6239		S100a4	99.2358	83.4299	1.46747
Serpina3g	3.93864		Serpina3g	7.4026	5.67062	1.87948
Sms-ps	11.4583		Sms-ps	17.017	14.2376	1.48512
Snhg6	4.40274		Snhg6	6.64426	5.5235	1.50912
Socs1	8.1664		Socs1	12.8599	10.5131	1.57473
Spn	7.04648		Spn	11.9994	9.52294	1.70289
Tgtp2	8.93691		Tgtp2	14.0748	11.5059	1.57491
Tlr1	7.40865		Tlr1	11.2791	9.34388	1.52242
Vegfa	10.279		Vegfa	15.7955	13.0373	1.53668

## Sheet: Young v. Old - 7d BaCl
Up Regulated in Old								Down Regulated in Old
gene_name	YSM7		gene_name	OSM7	Average	7d FC		gene_name	YSM7		gene_name	OSM7	Average	7d FC
Apold1	6.08158		Apold1	9.3251	7.70334	1.53334		Aprt	50.0512		Aprt	33.7387	41.895	0.674084
C3	4.09622		C3	7.05975	5.57798	1.72348		Cxcl1	154.576		Cxcl1	103.461	129.018	0.669321
C4b	7.67858		C4b	13.9848	10.8317	1.82127		Glns-ps1	10.5629		Glns-ps1	6.27564	8.41927	0.594121
Ccl12	33.0911		Ccl12	57.054	45.0725	1.72415		Gpnmb	136.677		Gpnmb	91.7411	114.209	0.671226
Ccl8	224.63		Ccl8	391.256	307.943	1.74178		Gstm2-ps1	8.45821		Gstm2-ps1	4.8938	6.676	0.578586
Cd209f	3.20724		Cd209f	10.8409	7.02407	3.38013		Hspa1b	21.9762		Hspa1b	14.2905	18.1334	0.650272
Cd300ld3	8.70271		Cd300ld3	13.0423	10.8725	1.49865		Mfge8	12.4492		Mfge8	7.11125	9.78022	0.571221
Cfb	13.1629		Cfb	22.3147	17.7388	1.69527		Pianp	14.0388		Pianp	9.38196	11.7104	0.668288
Cldn5	10.843		Cldn5	19.7268	15.2849	1.81931		Rpl10-ps5	7.02627		Rpl10-ps5	3.27519	5.15073	0.466135
Cxcl10	74.4418		Cxcl10	109.938	92.1899	1.47683		Rpl21-ps15	11.9367		Rpl21-ps15	3.499	7.71785	0.29313
Cxcl9	8.65953		Cxcl9	13.737	11.1983	1.58634		Rpl30-ps9	39.5099		Rpl30-ps9	21.3416	30.4258	0.540158
Ddit4	9.125		Ddit4	13.2684	11.1967	1.45407		Rps15a-ps6	12.9034		Rps15a-ps6	8.26361	10.5835	0.640421
Gas1	11.5831		Gas1	17.4556	14.5193	1.50699		Rps18-ps3	6.92965		Rps18-ps3	3.70377	5.31671	0.534482
Gbp2	5.3215		Gbp2	8.10609	6.7138	1.52327		Rtl8a	18.589		Rtl8a	11.6207	15.1048	0.625139
H2-Aa	276.238		H2-Aa	402.438	339.338	1.45685		Slc40a1	12.5891		Slc40a1	8.12392	10.3565	0.645314
H2-Ab1	80.512		H2-Ab1	118.582	99.547	1.47285
H2-Eb1	82.8265		H2-Eb1	124.922	103.874	1.50824
H2-Q6	11.3065		H2-Q6	20.24	15.7732	1.79012
H2-Q7	29.3106		H2-Q7	45.9419	37.6262	1.56742
H2ac19	11.2959		H2ac19	18.9176	15.1067	1.67473
Hcar2	11.7352		Hcar2	19.7757	15.7554	1.68516
Hps6	4.13636		Hps6	6.52053	5.32845	1.57639
Hspa2	4.2265		Hspa2	6.17747	5.20198	1.4616
Igkc	0.1063		Igkc	10.2113	5.1588	96.0611
Klf4	98.1149		Klf4	146.379	122.247	1.49191
Lag3	6.84469		Lag3	12.7403	9.79249	1.86134
Myog	5.44529		Myog	9.17269	7.30899	1.68452
Neat1	11.3492		Neat1	17.2732	14.3112	1.52198
Nfkbie	9.39877		Nfkbie	14.2268	11.8128	1.51369
Nr4a2	5.99643		Nr4a2	9.56297	7.7797	1.59478
Pla2g2d	2.5579		Pla2g2d	9.43935	5.99862	3.69027
Rbpj-ps3	7.78806		Rbpj-ps3	13.2464	10.5172	1.70086
Serpina3g	4.19047		Serpina3g	7.55115	5.87081	1.80198
Slamf7	7.46087		Slamf7	10.8857	9.17328	1.45904
Tgtp2	11.3161		Tgtp2	16.7245	14.0203	1.47794
Tlr12	6.4704		Tlr12	10.6125	8.54145	1.64016
Vegfa	7.20087		Vegfa	12.6137	9.90728	1.75169

## Sheet: Young v. Old - 14d BaCl
Up Regulated in Old								Down Regulated in Old
gene_name	YSM14		gene_name	OSM14	Average	Fold Change		gene_name	YSM14		gene_name	OSM14	Average	Fold Change
Acp5	9.10523		Acp5	21.1685	15.1369	2.32487		Ackr1	22.1939		Ackr1	0.951997	11.5729	0.0428945
Adam8	7.14008		Adam8	10.5893	8.86469	1.48308		Ackr3	17.3319		Ackr3	1.1121	9.222	0.0641649
Adgre1	5.5001		Adgre1	8.13662	6.81836	1.47936		Acta2	26.8993		Acta2	5.75459	16.3269	0.213931
Aif1	12.6857		Aif1	19.6093	16.1475	1.54578		Acvrl1	6.7828		Acvrl1	4.37628	5.57954	0.645203
Amdhd2	4.5205		Amdhd2	7.81799	6.16925	1.72945		Adam15	26.1498		Adam15	12.9009	19.5253	0.493346
Ap3s1-ps1	17.5063		Ap3s1-ps1	26.4452	21.9757	1.51061		Adamts1	90.8464		Adamts1	14.2855	52.566	0.157249
Ap3s1-ps2	8.02647		Ap3s1-ps2	18.504	13.2652	2.30537		Adamts4	12.3644		Adamts4	0.850396	6.6074	0.0687778
Apobec1	4.35022		Apobec1	8.45823	6.40423	1.94432		Adm	12.4386		Adm	3.02558	7.73209	0.243241
Apobr	3.24743		Apobr	6.93752	5.09248	2.13631		Anxa2	8.92139		Anxa2	5.35908	7.14024	0.6007
Apoe	6963.7		Apoe	13935	10449.4	2.00109		Apln	9.78308		Apln	1.35026	5.56667	0.13802
Arl11	15.0098		Arl11	24.0943	19.5521	1.60524		Aplnr	56.5603		Aplnr	9.35465	32.9575	0.165393
Arl4c	6.82424		Arl4c	13.9747	10.3995	2.0478		Apold1	90.0643		Apold1	13.5563	51.8103	0.150518
Arl8a	13.3834		Arl8a	19.7948	16.5891	1.47906		Aqp1	137.579		Aqp1	18.4456	78.0123	0.134073
Arrb2	17.7024		Arrb2	26.4625	22.0825	1.49485		Arl2bp	7.04497		Arl2bp	3.51888	5.28193	0.499488
Asah1	12.2797		Asah1	19.804	16.0419	1.61274		Arl4d	9.21135		Arl4d	5.32359	7.26747	0.577938
Atp13a2	10.3742		Atp13a2	15.1097	12.7419	1.45647		Arrdc3	6.88711		Arrdc3	4.29415	5.59063	0.623505
Atp6v0c	145.578		Atp6v0c	236.37	190.974	1.62367		Arsa	16.4184		Arsa	9.80651	13.1125	0.597288
Atp6v0c-ps2	200.956		Atp6v0c-ps2	304.369	252.663	1.51461		Atf5	12.2042		Atf5	4.95046	8.57733	0.405636
Atp6v1a	4.63083		Atp6v1a	8.12389	6.37736	1.75431		B4galt3	11.687		B4galt3	6.91481	9.30091	0.591667
Atp6v1b2	7.35728		Atp6v1b2	11.7355	9.54639	1.59509		B4gat1	9.17865		B4gat1	6.16204	7.67034	0.671345
B4galnt1	4.9015		B4galnt1	8.09537	6.49844	1.65161		Bcam	13.3882		Bcam	2.38289	7.88554	0.177984
Bach1	7.75439		Bach1	11.6584	9.7064	1.50346		Bcl6b	21.3		Bcl6b	2.25817	11.7791	0.106017
Bcl2a1b	13.5611		Bcl2a1b	32.016	22.7886	2.36087		Bgn	47.7896		Bgn	14.771	31.2803	0.309084
Bmyc	22.6396		Bmyc	34.7017	28.6707	1.53279		Bhlhe40	70.3755		Bhlhe40	44.0149	57.1952	0.625429
Bnip3l-ps	14.8032		Bnip3l-ps	22.1665	18.4849	1.49741		C1qtnf5	16.9189		C1qtnf5	3.63568	10.2773	0.214889
C1qa	742.659		C1qa	1145.36	944.009	1.54224		C1qtnf6	10.2507		C1qtnf6	3.38398	6.81734	0.330122
C1qb	460.071		C1qb	745.895	602.983	1.62126		C1qtnf9	12.5875		C1qtnf9	2.44702	7.51726	0.194401
C1qc	574.702		C1qc	982.684	778.693	1.7099		C1s1	11.6518		C1s1	2.04052	6.84616	0.175125
C3ar1	59.2754		C3ar1	132.966	96.1207	2.24319		Calm3	19.1044		Calm3	12.3542	15.7293	0.646668
C4b	4.77872		C4b	12.7196	8.74916	2.66172		Calu	10.7129		Calu	5.18213	7.94751	0.483728
Calhm6	7.85778		Calhm6	17.3321	12.5949	2.20572		Carhsp1	7.04023		Carhsp1	3.82324	5.43173	0.543056
Camk1	11.8172		Camk1	18.2574	15.0373	1.54499		Cav1	45.8576		Cav1	9.28787	27.5727	0.202537
Card19	5.33979		Card19	8.11926	6.72953	1.52052		Cav2	43.9555		Cav2	13.4986	28.727	0.307097
Ccl12	21.4969		Ccl12	108.788	65.1424	5.06064		Cavin1	58.0883		Cavin1	10.1572	34.1227	0.174858
Ccl2	68.5389		Ccl2	194.232	131.385	2.83389		Cavin2	38.0814		Cavin2	6.24732	22.1644	0.164052
Ccl3	93.9995		Ccl3	322.72	208.36	3.43321		Cavin3	67.4908		Cavin3	14.7664	41.1286	0.218791
Ccl4	57.293		Ccl4	171.072	114.183	2.98591		Cbx3-ps6	16.5123		Cbx3-ps6	10.7811	13.6467	0.652913
Ccl7	91.4962		Ccl7	238.089	164.793	2.60217		Cbx6	9.90442		Cbx6	2.86304	6.38373	0.289067
Ccl8	122.183		Ccl8	319.611	220.897	2.61584		Ccdc85b	21.484		Ccdc85b	7.07117	14.2776	0.329137
Ccr1	4.00775		Ccr1	11.5991	7.80342	2.89417		Ccl11	11.4472		Ccl11	1.70003	6.57362	0.148511
Ccr5	4.56325		Ccr5	8.16123	6.36224	1.78847		Ccl21a	13.5341		Ccl21a	0	6.76705	0
Ccrl2	86.5415		Ccrl2	155.276	120.909	1.79424		Ccl9	79.2452		Ccl9	39.3286	59.2869	0.49629
Cd14	876.961		Cd14	1476.81	1176.89	1.68401		Ccn1	131.298		Ccn1	34.3076	82.8028	0.261296
Cd300a	14.5777		Cd300a	26.699	20.6384	1.8315		Ccn2	52.6875		Ccn2	6.86304	29.7753	0.130259
Cd300c2	25.3993		Cd300c2	45.856	35.6277	1.8054		Ccnd1	13.2612		Ccnd1	3.39236	8.32678	0.255811
Cd300lb	6.70928		Cd300lb	11.112	8.91064	1.65621		Ccng2	6.49376		Ccng2	4.36476	5.42926	0.672147
Cd300ld3	5.30275		Cd300ld3	10.642	7.97237	2.00688		Cd151	39.5371		Cd151	13.1504	26.3438	0.332609
Cd33	10.2579		Cd33	18.0725	14.1652	1.76181		Cd248	14.598		Cd248	1.50814	8.05307	0.103311
Cd37	20.7566		Cd37	32.1552	26.4559	1.54916		Cd300lg	11.9235		Cd300lg	4.11433	8.01891	0.345061
Cd44	5.7017		Cd44	9.99265	7.84718	1.75257		Cd34	24.7092		Cd34	4.85219	14.7807	0.196372
Cd48	4.52526		Cd48	8.23437	6.37982	1.81965		Cd36	11.7098		Cd36	7.20854	9.45917	0.615599
Cd52	3.40481		Cd52	6.98416	5.19449	2.05126		Cd81	37.1073		Cd81	20.9512	29.0293	0.564611
Cd53	12.9712		Cd53	22.2702	17.6207	1.7169		Cdc42ep1	11.8129		Cdc42ep1	2.62524	7.21907	0.222235
Cd63-ps	350.86		Cd63-ps	522.16	436.51	1.48823		Cdh5	20.8166		Cdh5	4.78994	12.8033	0.230102
Cd68	360.008		Cd68	657.934	508.971	1.82755		Cdipt	32.9462		Cdipt	22.1321	27.5391	0.671765
Cd72	4.23696		Cd72	8.15174	6.19435	1.92396		Cdk2	7.41438		Cdk2	3.34995	5.38217	0.451818
Cd84	4.01396		Cd84	7.73699	5.87547	1.92752		Cdkn1c	45.4183		Cdkn1c	21.5067	33.4625	0.473525
Cdkn1a	32.463		Cdkn1a	56.0182	44.2406	1.7256		Cdkn2d	16.1525		Cdkn2d	8.27848	12.2155	0.51252
Cebpa	127.708		Cebpa	214.002	170.855	1.67571		Cebpd	104.026		Cebpd	36.4352	70.2306	0.350251
Cited2	48.0095		Cited2	74.168	61.0888	1.54486		Cfl2	16.2691		Cfl2	7.64988	11.9595	0.470209
Clec12a	5.24047		Clec12a	12.1631	8.70179	2.32099		Ch25h	20.6776		Ch25h	5.06586	12.8717	0.244993
Clec4a3	4.91016		Clec4a3	8.68814	6.79915	1.76942		Cilp	19.7749		Cilp	6.79801	13.2865	0.34377
Clec4d	7.17848		Clec4d	12.1985	9.68849	1.69932		Cish	9.34268		Cish	4.75063	7.04665	0.508487
Clec4n	12.8443		Clec4n	22.3004	17.5724	1.73621		Ckap4	9.63549		Ckap4	6.39834	8.01692	0.664039
Clec7a	18.815		Clec7a	48.8931	33.8541	2.59862		Cldn5	279.156		Cldn5	56.3973	167.777	0.202028
Cln8	5.64763		Cln8	12.4635	9.05556	2.20685		Clec14a	11.1504		Clec14a	4.37181	7.7611	0.392077
Cndp2	14.1026		Cndp2	21.2213	17.662	1.50478		Clec3b	14.2241		Clec3b	2.66127	8.44269	0.187096
Cnppd1	9.58022		Cnppd1	16.494	13.0371	1.72167		Cnn2	21.2992		Cnn2	10.5211	15.9101	0.493967
Commd4	10.1936		Commd4	15.0668	12.6302	1.47806		Col1a1	106.503		Col1a1	19.0374	62.7702	0.17875
Cotl1	12.572		Cotl1	18.5775	15.5747	1.47769		Col1a2	56.8692		Col1a2	9.54502	33.2071	0.167842
Csf2ra	26.9904		Csf2ra	55.5957	41.2931	2.05983		Col3a1	72.3768		Col3a1	15.954	44.1654	0.22043
Cstb	52.4452		Cstb	108.901	80.6731	2.07647		Col4a1	19.1312		Col4a1	4.25384	11.6925	0.222351
Ctsa	68.8488		Ctsa	122.422	95.6354	1.77813		Col4a2	10.6954		Col4a2	2.20844	6.45192	0.206485
Ctsb	277.483		Ctsb	427.438	352.461	1.54041		Col6a1	21.1631		Col6a1	5.10217	13.1326	0.241088
Ctsc	33.7135		Ctsc	54.5231	44.1183	1.61725		Col6a2	12.7636		Col6a2	2.77874	7.77117	0.217708
Ctsd	225.426		Ctsd	386.052	305.739	1.71254		Cox6a2	8.17416		Cox6a2	4.28102	6.22759	0.523726
Ctsh	18.5239		Ctsh	27.0593	22.7916	1.46078		Cracr2b	9.4866		Cracr2b	5.44742	7.46701	0.574223
Ctsl	37.8244		Ctsl	59.8315	48.828	1.58182		Creb3	9.25164		Creb3	5.95121	7.60142	0.64326
Ctss	54.4121		Ctss	108.291	81.3516	1.9902		Crip1	47.6113		Crip1	31.1843	39.3978	0.654977
Ctsz	32.1125		Ctsz	59.5217	45.8171	1.85354		Crip2	45.8803		Crip2	8.8223	27.3513	0.19229
Cxcl16	46.6648		Cxcl16	105.877	76.2709	2.26888		Csf3	14.0912		Csf3	1.50019	7.7957	0.106463
Cxcl2	473.011		Cxcl2	957.361	715.186	2.02397		Csrp1	8.20941		Csrp1	2.70998	5.45969	0.330107
Cxcr3	2.40648		Cxcr3	7.98339	5.19494	3.31746		Ctdsp2	16.3946		Ctdsp2	10.7964	13.5955	0.658534
Cxcr4	76.7377		Cxcr4	157.801	117.269	2.05637		Ctdsp2-ps	9.32427		Ctdsp2-ps	1.3024	5.31334	0.139678
Cyba	38.0956		Cyba	62.9413	50.5185	1.65219		Ctla2a	45.6616		Ctla2a	12.9303	29.296	0.283177
Cybb	8.63851		Cybb	17.8854	13.262	2.07043		Cxcl10	157.12		Cxcl10	78.0509	117.585	0.49676
Cyth4	8.37006		Cyth4	14.0407	11.2054	1.67749		Cxcl12	22.336		Cxcl12	7.3503	14.8431	0.329079
Dcxr	11.3979		Dcxr	17.4135	14.4057	1.52778		Cxcl14	8.54288		Cxcl14	2.28309	5.41298	0.267251
Ddx28	4.93383		Ddx28	8.85115	6.89249	1.79397		Cxcl9	16.9817		Cxcl9	8.67396	12.8278	0.510783
Dnajb9	23.7268		Dnajb9	34.9555	29.3411	1.47325		Cyb5r3	10.3759		Cyb5r3	6.62799	8.50194	0.638787
Dnase1l1	11.9149		Dnase1l1	20.7372	16.3261	1.74044		Cycs	9.84056		Cycs	5.32851	7.58453	0.541484
Dnase2a	6.3788		Dnase2a	10.2926	8.3357	1.61356		Cygb	6.58964		Cygb	3.56141	5.07552	0.540456
Dok3	9.95396		Dok3	17.0071	13.4805	1.70858		Dcn	17.6831		Dcn	3.2712	10.4771	0.18499
Dpp7	12.5735		Dpp7	19.9055	16.2395	1.58313		Ddah2	16.1627		Ddah2	3.56657	9.86463	0.220667
Dusp2	46.8766		Dusp2	71.2431	59.0598	1.5198		Ddb1	7.24106		Ddb1	4.54986	5.89546	0.628342
Dusp5	8.25714		Dusp5	13.522	10.8896	1.63761		Ddit4	33.5867		Ddit4	12.2432	22.915	0.364525
Eaf1	4.63569		Eaf1	6.78552	5.71061	1.46376		Depp1	25.3229		Depp1	3.00688	14.1649	0.118742
Ebi3	9.45967		Ebi3	15.0742	12.2669	1.59352		Des	7.53759		Des	4.04269	5.79014	0.536337
Efhd2	23.943		Efhd2	38.42	31.1815	1.60464		Dll4	12.073		Dll4	3.0543	7.56365	0.252986
Egr2	23.8586		Egr2	34.9648	29.4117	1.4655		Dnaja1	14.4386		Dnaja1	6.25245	10.3455	0.433037
Eif1-ps2	24.0111		Eif1-ps2	38.2014	31.1062	1.59099		Dnajc30	9.49472		Dnajc30	3.82286	6.65879	0.40263
Eif1a	8.85245		Eif1a	15.9554	12.4039	1.80237		Dstn	11.1288		Dstn	6.65549	8.89214	0.598042
Eif4a-ps4	245.35		Eif4a-ps4	375.768	310.559	1.53156		Dtx3	29.6564		Dtx3	14.084	21.8702	0.474906
Erdr1	4.02559		Erdr1	6.04694	5.03627	1.50213		Dusp6	65.5983		Dusp6	40.651	53.1247	0.619696
Etf1	6.97543		Etf1	10.7978	8.88662	1.54798		Dvl1	6.75347		Dvl1	3.85315	5.30331	0.570544
Evi2a	28.9917		Evi2a	67.4394	48.2156	2.32616		Egfl7	19.7587		Egfl7	6.22251	12.9906	0.314925
Evi2b	3.95907		Evi2b	9.6365	6.79779	2.43403		Egr1	693.962		Egr1	438.305	566.134	0.631598
Fbl-ps2	20.3263		Fbl-ps2	31.9693	26.1478	1.5728		Egr3	9.97592		Egr3	5.59102	7.78347	0.560452
Fbrs	5.69438		Fbrs	8.63419	7.16428	1.51627		Ehd2	28.9094		Ehd2	6.0669	17.4882	0.209859
Fcer1g	107.786		Fcer1g	158.087	132.936	1.46667		Eif4a2	50.2659		Eif4a2	30.7513	40.5086	0.611773
Fcgr1	10.1387		Fcgr1	20.7819	15.4603	2.04976		Eif4ebp2	7.16527		Eif4ebp2	4.75424	5.95975	0.663512
Fcgr4	5.83305		Fcgr4	8.85344	7.34325	1.51781		Eif4g1	7.51693		Eif4g1	4.75044	6.13368	0.631965
Fem1b	3.77174		Fem1b	7.10109	5.43642	1.88271		Eln	12.8525		Eln	0.923056	6.88778	0.0718192
Fem1c	4.49782		Fem1c	8.89591	6.69687	1.97783		Elob	13.6689		Elob	8.90516	11.287	0.651491
Fermt3	4.80225		Fermt3	9.24335	7.0228	1.9248		Emc6	22.6066		Emc6	13.8769	18.2417	0.613843
Fgd2	4.32807		Fgd2	6.4155	5.37179	1.4823		Eng	11.2248		Eng	3.36031	7.29256	0.299365
Fkbp2	4.3761		Fkbp2	9.53637	6.95623	2.17919		Errfi1	24.5309		Errfi1	12.8505	18.6907	0.52385
Flcn	3.5881		Flcn	6.56495	5.07653	1.82965		Esam	34.9251		Esam	6.42141	20.6733	0.183862
Furin	10.5619		Furin	16.9496	13.7557	1.60479		Eva1b	20.1931		Eva1b	12.6511	16.4221	0.626506
Gadd45b	192.621		Gadd45b	374.206	283.413	1.94271		Fabp4	223.704		Fabp4	54.0848	138.894	0.241769
Gba	7.29735		Gba	12.4543	9.87582	1.70669		Fam167b	9.30966		Fam167b	3.26594	6.2878	0.350812
Gdf15	132.487		Gdf15	391.989	262.238	2.9587		Fam43a	80.6631		Fam43a	15.8598	48.2614	0.196618
Gla	8.68345		Gla	22.124	15.4037	2.54784		Fastk	8.62519		Fastk	4.41054	6.51787	0.511356
Gltp	10.4385		Gltp	15.1965	12.8175	1.45581		Fibin	13.1419		Fibin	1.88297	7.51243	0.14328
Glud-ps	8.80797		Glud-ps	17.1767	12.9923	1.95013		Fkbp1a	21.0416		Fkbp1a	8.11738	14.5795	0.385778
Gmfg-ps	78.8522		Gmfg-ps	124.646	101.749	1.58075		Fkbp4	8.03171		Fkbp4	4.65069	6.3412	0.579041
Gna13	7.09035		Gna13	12.4251	9.75773	1.7524		Flna	17.8791		Flna	11.0676	14.4733	0.619024
Gngt2	4.0048		Gngt2	6.50072	5.25276	1.62323		Fmod	19.0619		Fmod	3.67686	11.3694	0.192891
Gns	13.0033		Gns	19.2028	16.103	1.47676		Fscn1	19.3874		Fscn1	4.90034	12.1439	0.252759
Gpnmb	14.8159		Gpnmb	38.2287	26.5223	2.58025		Fstl1	9.28893		Fstl1	1.56002	5.42448	0.167944
Gpr132	6.29101		Gpr132	9.89021	8.09061	1.57212		Fzd4	13.8808		Fzd4	2.62453	8.25267	0.189076
Gpr162	5.63598		Gpr162	10.0168	7.82639	1.7773		Gadd45g	222.048		Gadd45g	97.8268	159.937	0.440566
Gpr34	9.74535		Gpr34	19.2803	14.5128	1.97841		Gas1	63.1145		Gas1	4.49077	33.8026	0.0711527
Gpr65	13.1113		Gpr65	19.6756	16.3935	1.50066		Gcc1	11.6093		Gcc1	6.44036	9.02483	0.554759
Gpr84	4.50195		Gpr84	7.80238	6.15217	1.73311		Gem	12.773		Gem	4.20097	8.48699	0.328895
Gsto1	3.84297		Gsto1	6.89666	5.36982	1.79462		Gimap4	7.62305		Gimap4	2.42386	5.02346	0.317965
Gusb	12.0691		Gusb	18.6671	15.3681	1.54669		Gimap6	25.5792		Gimap6	4.8215	15.2004	0.188493
H2-M3	7.0823		H2-M3	11.1158	9.09905	1.56952		Gja1	9.14997		Gja1	1.61552	5.38274	0.17656
H2az1	59.1744		H2az1	89.7483	74.4613	1.51667		Gja4	13.0631		Gja4	2.68284	7.87297	0.205375
Hba-a1	635.592		Hba-a1	1037.55	836.571	1.63242		Glo1-ps	9.92775		Glo1-ps	5.30907	7.61841	0.534771
Hba-a2	657.214		Hba-a2	994.306	825.76	1.51291		Gnas	17.0027		Gnas	11.2282	14.1154	0.660377
Hbb-bs	546.962		Hbb-bs	966.112	756.537	1.76632		Gng11	27.9386		Gng11	5.98828	16.9634	0.214337
Hcar2	8.22078		Hcar2	30.4361	19.3284	3.70234		Gpihbp1	88.1002		Gpihbp1	23.203	55.6516	0.263371
Hexa	20.664		Hexa	33.3484	27.0062	1.61384		Grrp1	21.335		Grrp1	5.29394	13.3145	0.248134
Hexb	20.2531		Hexb	45.801	33.0271	2.26143		Gsn	12.4483		Gsn	2.86073	7.65451	0.229809
Hexim1	29.3122		Hexim1	42.5535	35.9329	1.45173		Gstm2-ps1	19.6779		Gstm2-ps1	12.3088	15.9933	0.625514
Hilpda	19.7716		Hilpda	83.2631	51.5173	4.21125		Gstp-ps	29.4924		Gstp-ps	14.8556	22.174	0.503709
Hmga1	13.1202		Hmga1	23.3146	18.2174	1.777		H1f0	44.019		H1f0	27.7944	35.9067	0.631418
Hmga1b	12.3009		Hmga1b	22.1142	17.2076	1.79777		H2-Q6	27.0973		H2-Q6	14.4002	20.7488	0.531426
Hpgds	3.85819		Hpgds	9.1034	6.4808	2.3595		H2ax	18.8845		H2ax	12.7467	15.8156	0.674982
Hspe1	8.16048		Hspe1	11.8852	10.0228	1.45643		H4c9	9.31569		H4c9	5.92362	7.61965	0.635876
Hyi	4.4318		Hyi	8.25451	6.34315	1.86256		Has1	9.54162		Has1	1.65626	5.59894	0.173583
Id2	60.2329		Id2	151.181	105.707	2.50994		Hdac1-ps	17.9864		Hdac1-ps	9.48297	13.7347	0.52723
Ier5	175.188		Ier5	259.047	217.118	1.47868		Helz2	7.527		Helz2	3.02984	5.27842	0.40253
Ifi207	29.7574		Ifi207	52.8	41.2787	1.77435		Hes1	38.0565		Hes1	19.6019	28.8292	0.515074
Ifi211	4.46676		Ifi211	6.77591	5.62134	1.51696		Hey1	17.4641		Hey1	5.4658	11.4649	0.312973
Ifrd1	6.45025		Ifrd1	12.627	9.53862	1.9576		Hlx	7.65886		Hlx	3.02622	5.34254	0.395127
Igsf6	7.06977		Igsf6	16.8169	11.9433	2.37871		Hoxd8	10.5283		Hoxd8	1.06989	5.79909	0.10162
Il10	14.7637		Il10	29.0942	21.929	1.97066		Hras	6.71469		Hras	4.44743	5.58106	0.662343
Il10ra	12.9281		Il10ra	20.2669	16.5975	1.56766		Hsd17b10	11.9326		Hsd17b10	7.72096	9.82678	0.647048
Il10rb	7.39988		Il10rb	12.9441	10.172	1.74923		Hsd3b7	25.8472		Hsd3b7	14.7594	20.3033	0.571025
Il18bp	8.20378		Il18bp	20.8828	14.5433	2.54551		Hsp25-ps1	239.589		Hsp25-ps1	44.5087	142.049	0.185771
Il1a	7.70406		Il1a	21.5398	14.6219	2.7959		Hsp90ab1	138.099		Hsp90ab1	92.2852	115.192	0.668254
Il1b	37.25		Il1b	77.0527	57.1514	2.06853		Hspa1a	110.356		Hspa1a	52.6879	81.522	0.477436
Il1rn	11.1422		Il1rn	35.9161	23.5292	3.22343		Hspa1b	70.7629		Hspa1b	8.60921	39.6861	0.121663
Insig1	11.7819		Insig1	19.421	15.6014	1.64838		Hspa2	10.4031		Hspa2	4.04694	7.22502	0.389013
Irf5	8.51297		Irf5	13.1055	10.8092	1.53947		Hspb1	116.934		Hspb1	11.9348	64.4344	0.102064
Irf8	7.56395		Irf8	12.5772	10.0706	1.66278		Hspe1-rs1	28.8861		Hspe1-rs1	18.9807	23.9334	0.657088
Irs2	4.51036		Irs2	11.1384	7.82438	2.46951		Icam2	9.28853		Icam2	2.56674	5.92763	0.276334
Itgb2	6.77191		Itgb2	10.2314	8.50165	1.51086		Id1	72.7192		Id1	21.298	47.0086	0.29288
Itpa-ps1	10.3113		Itpa-ps1	15.6293	12.9703	1.51574		Id3	101.96		Id3	26.6054	64.2827	0.26094
Lacc1	7.10995		Lacc1	16.0737	11.5918	2.26073		Ier2	545.766		Ier2	343.033	444.399	0.628535
Lag3	3.31594		Lag3	12.4206	7.86827	3.74573		Ier5l	58.6854		Ier5l	24.5129	41.5992	0.4177
Lamtor3	5.26718		Lamtor3	8.55573	6.91146	1.62435		Ifit1	11.1054		Ifit1	3.80282	7.45411	0.34243
Laptm5	46.1146		Laptm5	74.8103	60.4625	1.62227		Ifitm3	562.343		Ifitm3	297.395	429.869	0.52885
Lcp1	5.97982		Lcp1	8.98052	7.48017	1.5018		Igf2	15.6256		Igf2	3.76793	9.69676	0.241138
Lfng	14.4639		Lfng	22.0338	18.2489	1.52337		Igfbp3	38.1365		Igfbp3	7.37401	22.7553	0.193358
Lgals3	33.0412		Lgals3	56.3576	44.6994	1.70568		Igfbp4	49.069		Igfbp4	32.904	40.9865	0.670566
Lgals3bp	39.3817		Lgals3bp	57.2442	48.313	1.45357		Igfbp5	12.4457		Igfbp5	2.87228	7.65899	0.230785
Lgmn	25.9921		Lgmn	48.1509	37.0715	1.85252		Igfbp6	18.67		Igfbp6	3.38151	11.0258	0.18112
Lilr4b	121.01		Lilr4b	242.778	181.894	2.00626		Igfbp7	31.5433		Igfbp7	7.13609	19.3397	0.226232
Lilrb4a	77.3078		Lilrb4a	149.389	113.348	1.93239		Igip	8.35494		Igip	3.64588	6.00041	0.436374
Lipa	12.2623		Lipa	18.247	15.2546	1.48806		Iigp1	13.9177		Iigp1	4.86081	9.38926	0.349254
Llph-ps2	9.12249		Llph-ps2	13.6713	11.3969	1.49864		Il6	29.138		Il6	4.60375	16.8709	0.157998
Lmo2	5.06213		Lmo2	7.43702	6.24958	1.46915		Inafm2	6.89447		Inafm2	3.74915	5.32181	0.543791
Lrp1	4.92476		Lrp1	7.41932	6.17204	1.50653		Irf1	73.6364		Irf1	49.3985	61.5174	0.670843
Lrrc25	20.6264		Lrrc25	35.3305	27.9785	1.71288		Irf2bp1	12.0485		Irf2bp1	6.13481	9.09165	0.509176
Lsm10	5.91514		Lsm10	9.03008	7.47261	1.5266		Irf3	10.9797		Irf3	5.75974	8.36972	0.524581
Lst1	10.5986		Lst1	16.0252	13.3119	1.51201		Isg15	38.8326		Isg15	23.7015	31.267	0.610351
Ly9	5.15856		Ly9	8.97625	7.0674	1.74007		Itgb1	16.1497		Itgb1	9.9591	13.0544	0.616674
Lyz2	2071.74		Lyz2	3191.09	2631.41	1.54029		Itm2a	39.2712		Itm2a	8.16536	23.7183	0.207922
Mafb	315.386		Mafb	589.05	452.218	1.86771		Itpripl1	9.44141		Itpripl1	4.29439	6.8679	0.454846
Maff	12.2022		Maff	19.4915	15.8468	1.59738		Kansl2-ps	13.672		Kansl2-ps	9.21277	11.4424	0.673842
Man2b1	27.1555		Man2b1	44.8341	35.9948	1.65101		Kcna5	12.0317		Kcna5	0.857947	6.44482	0.0713072
Map11	7.00846		Map11	11.3207	9.16458	1.61529		Kctd10	11.8197		Kctd10	4.75712	8.28841	0.402474
Mapkapk2	5.96185		Mapkapk2	10.5391	8.25047	1.76776		Kctd11	7.6003		Kctd11	3.30211	5.4512	0.434471
Mdm2	6.14288		Mdm2	9.52674	7.83481	1.55086		Klf11	7.06267		Klf11	2.96868	5.01567	0.420334
Mef2d	5.36446		Mef2d	8.44398	6.90422	1.57406		Klf2	412.788		Klf2	144.079	278.433	0.349039
Metrnl	7.96478		Metrnl	13.4006	10.6827	1.68248		Krtcap2	12.0617		Krtcap2	7.97503	10.0184	0.661186
Mfsd1	9.98676		Mfsd1	15.29	12.6384	1.53103		Kti12	38.1979		Kti12	16.9749	27.5864	0.444394
Mfsd12	7.66958		Mfsd12	16.0182	11.8439	2.08854		Lamb2	12.4444		Lamb2	2.40059	7.42249	0.192905
Mgst1	4.33998		Mgst1	7.24726	5.79362	1.66988		Lmf2	15.3994		Lmf2	9.29799	12.3487	0.603789
Mif4gd	9.05033		Mif4gd	13.5269	11.2886	1.49463		Lrg1	23.929		Lrg1	1.65799	12.7935	0.0692879
Mir22hg	20.83		Mir22hg	37.5408	29.1854	1.80225		Ltbp4	23.568		Ltbp4	4.96277	14.2654	0.210572
Mknk2	14.4037		Mknk2	22.1068	18.2553	1.5348		Lum	28.1949		Lum	6.36748	17.2812	0.225838
Moap1	3.33253		Moap1	8.51488	5.9237	2.55508		Ly6a	89.5338		Ly6a	21.576	55.5549	0.240982
Mpeg1	394.466		Mpeg1	793.691	594.079	2.01206		Ly6c1	105.279		Ly6c1	24.9668	65.1229	0.237149
Mrpl27-ps	7.09943		Mrpl27-ps	11.7469	9.42317	1.65463		Maged1	16.6129		Maged1	7.43067	12.0218	0.447283
Mrpl48-ps	9.65531		Mrpl48-ps	22.504	16.0797	2.33074		Mageh1	8.11808		Mageh1	4.31344	6.21576	0.531337
Mrps2	3.47272		Mrps2	7.93623	5.70448	2.28531		Map1lc3a	34.48		Map1lc3a	20.8758	27.6779	0.605447
Ms4a14	5.27041		Ms4a14	8.51291	6.89166	1.61523		Marveld1	18.1804		Marveld1	12.0419	15.1111	0.662356
Ms4a6d	14.0054		Ms4a6d	22.6375	18.3214	1.61634		Mcam	26.2086		Mcam	4.7523	15.4805	0.181326
Ms4a7	35.0475		Ms4a7	68.5565	51.802	1.9561		Mfap4	39.1155		Mfap4	11.8553	25.4854	0.303084
Msrb1	8.20671		Msrb1	12.2739	10.2403	1.49559		Mfge8	14.8955		Mfge8	4.48084	9.68817	0.300818
Myog	4.2974		Myog	7.0535	5.67545	1.64134		Mgp	66.4907		Mgp	17.6675	42.0791	0.265714
Naa50	5.69267		Naa50	9.83216	7.76241	1.72716		Mmp2	11.7558		Mmp2	2.93476	7.34528	0.249644
Naa80	4.11996		Naa80	6.09509	5.10752	1.47941		Morf4l2	18.9728		Morf4l2	12.8031	15.888	0.674813
Nabp1	3.85173		Nabp1	6.89733	5.37453	1.79071		Mpz	13.3685		Mpz	1.8163	7.5924	0.135864
Naglu	7.08879		Naglu	12.9191	10.0039	1.82247		Mrpl53	8.95779		Mrpl53	1.83794	5.39786	0.205178
Nagpa	4.10752		Nagpa	6.93255	5.52004	1.68777		Mrps12	10.7639		Mrps12	6.56747	8.66568	0.610139
Nampt	4.33413		Nampt	6.85901	5.59657	1.58256		Msx1	8.56367		Msx1	1.42847	4.99607	0.166806
Nckap1l	3.97238		Nckap1l	7.60337	5.78787	1.91406		Mt2	300.075		Mt2	133.111	216.593	0.443592
Ndufab1-ps	7.01635		Ndufab1-ps	11.4786	9.24747	1.63598		Mtch1	14.115		Mtch1	8.50871	11.3119	0.602813
Ndufaf3	4.67389		Ndufaf3	7.68259	6.17824	1.64373		Mustn1	12.4493		Mustn1	1.31613	6.88271	0.105719
Neat1	19.2768		Neat1	32.3236	25.8002	1.67681		Mxd4	14.8272		Mxd4	8.66191	11.7446	0.584191
Nfe2l2	9.99862		Nfe2l2	16.9564	13.4775	1.69587		Mxra8	33.9015		Mxra8	6.09181	19.9967	0.179691
Nfkbib	5.98359		Nfkbib	10.0618	8.0227	1.68157		Myadm	64.3287		Myadm	26.4794	45.404	0.411627
Nfkbie	7.08131		Nfkbie	10.27	8.67565	1.4503		Myc	29.3333		Myc	12.7942	21.0637	0.436166
Nhlrc3	4.13453		Nhlrc3	7.57319	5.85386	1.83169		Myl12a	40.313		Myl12a	26.1075	33.2103	0.64762
Nlrp3	3.75575		Nlrp3	10.8959	7.32583	2.90112		Myl6	65.3468		Myl6	44.1075	54.7272	0.674976
Nr2c2ap	5.28754		Nr2c2ap	8.47689	6.88221	1.60318		Myl9	22.0364		Myl9	4.66222	13.3493	0.211569
Nsa2	9.76974		Nsa2	14.4267	12.0982	1.47667		Mylf-ps	22.4579		Mylf-ps	14.3961	18.427	0.641026
Nt5c	16.8564		Nt5c	24.9222	20.8893	1.4785		Myo1c	7.36247		Myo1c	4.49137	5.92692	0.610036
Olfml3	4.34824		Olfml3	6.47555	5.41189	1.48923		Ndufa4l2	26.6806		Ndufa4l2	7.00963	16.8451	0.262724
Osm	26.1641		Osm	63.5313	44.8477	2.42819		Nes	11.3662		Nes	3.99759	7.68189	0.351709
Otulinl	4.73391		Otulinl	9.55567	7.14479	2.01856		Nfe2l1	12.2976		Nfe2l1	7.47397	9.88578	0.607758
P2ry13	11.9806		P2ry13	21.9382	16.9594	1.83114		Npm3	7.22165		Npm3	3.55028	5.38597	0.491616
Pi4k2a	3.90977		Pi4k2a	6.80276	5.35627	1.73994		Nrarp	30.4535		Nrarp	7.62251	19.038	0.2503
Pim1	95.7928		Pim1	149.513	122.653	1.5608		Nrbp1	10.2282		Nrbp1	6.82254	8.52537	0.667032
Pirb	18.5895		Pirb	32.1291	25.3593	1.72835		Nrep	8.86161		Nrep	3.72158	6.2916	0.419967
Pla2g15	10.3668		Pla2g15	17.2492	13.808	1.66389		Nudt16l1	14.8124		Nudt16l1	9.87631	12.3444	0.66676
Pla2g7	4.40636		Pla2g7	9.69898	7.05267	2.20113		Nudt4	14.6086		Nudt4	4.13244	9.37052	0.282877
Plau	20.7907		Plau	60.5113	40.651	2.9105		Nus1	13.2411		Nus1	7.08896	10.165	0.535375
Plaur	16.6723		Plaur	28.6491	22.6607	1.71837		Oaz2	9.15937		Oaz2	3.3863	6.27283	0.369709
Pld3	19.4595		Pld3	31.92	25.6898	1.64033		Pcolce	21.6252		Pcolce	4.25533	12.9403	0.196776
Pld4	34.2582		Pld4	51.0252	42.6417	1.48943		Pde12	14.3209		Pde12	7.14991	10.7354	0.499264
Plek	10.3669		Plek	23.2283	16.7976	2.24062		Pdgfb	9.07912		Pdgfb	5.02256	7.05084	0.553199
Plekhj1	9.22882		Plekhj1	13.6896	11.4592	1.48335		Pelo	12.0735		Pelo	7.73627	9.90489	0.640764
Plekho2	13.0913		Plekho2	20.5744	16.8329	1.57161		Pfdn6	11.7747		Pfdn6	7.93721	9.85595	0.67409
Plin2	13.823		Plin2	31.769	22.796	2.29827		Phlda3	10.2404		Phlda3	4.2182	7.2293	0.411918
Plpbp	3.95515		Plpbp	6.84409	5.39962	1.73042		Pim3	105.831		Pim3	64.7669	85.299	0.611984
Pmaip1	9.99117		Pmaip1	16.0764	13.0338	1.60906		Pja1	6.73795		Pja1	4.30948	5.52371	0.639583
Pold4	15.1653		Pold4	26.5914	20.8784	1.75344		Plk2	56.6723		Plk2	36.7207	46.6965	0.647948
Ppt1	5.03254		Ppt1	7.4222	6.22737	1.47484		Plod1	8.03755		Plod1	4.49006	6.2638	0.558635
Pqlc3	4.05798		Pqlc3	6.70665	5.38232	1.65271		Plp2	24.1822		Plp2	14.399	19.2906	0.595438
Prkcd	4.92128		Prkcd	8.32468	6.62298	1.69157		Plscr3	14.9606		Plscr3	7.55789	11.2592	0.505186
Prxl2b	6.31189		Prxl2b	10.0265	8.1692	1.58851		Plvap	20.6486		Plvap	4.21024	12.4294	0.2039
Psap	196.504		Psap	328.333	262.418	1.67087		Plxnd1	7.8701		Plxnd1	4.03465	5.95237	0.512655
Ptgs2	6.20245		Ptgs2	11.0835	8.64297	1.78696		Polr2e	7.2981		Polr2e	4.06532	5.68171	0.557038
Ptpn18	4.22823		Ptpn18	6.18467	5.20645	1.46271		Polr2i	10.2681		Polr2i	5.91642	8.09226	0.576194
Ptpn6	4.62067		Ptpn6	8.32793	6.4743	1.80232		Postn	15.554		Postn	4.559	10.0565	0.293108
Pycard	5.85801		Pycard	8.63541	7.24671	1.47412		Ppdpf	13.5862		Ppdpf	6.56437	10.0753	0.483165
Rab20	6.3104		Rab20	9.5597	7.93505	1.51491		Ppic	14.8888		Ppic	4.00713	9.44796	0.269137
Rab7b	6.77051		Rab7b	15.4443	11.1074	2.28111		Ppp1r2	13.8317		Ppp1r2	5.45957	9.64564	0.394714
Ralgds	5.14055		Ralgds	8.4204	6.78048	1.63803		Ppp1r2-ps2	29.7274		Ppp1r2-ps2	11.0112	20.3693	0.370406
Ramac	5.29592		Ramac	8.81264	7.05428	1.66404		Ppp1r2-ps4	27.5839		Ppp1r2-ps4	10.7943	19.1891	0.391326
Rap2b	8.98221		Rap2b	19.4914	14.2368	2.17		Prdx2-ps1	8.71624		Prdx2-ps1	3.92314	6.31969	0.450095
Rbm3-ps	37.2241		Rbm3-ps	60.6247	48.9244	1.62864		Prnd	23.3964		Prnd	4.2199	13.8081	0.180365
Rbpj-ps3	4.37435		Rbpj-ps3	7.92809	6.15122	1.8124		Procr	15.9379		Procr	2.40275	9.17033	0.150757
Rel	7.48307		Rel	14.6271	11.0551	1.95469		Psmd7	9.4239		Psmd7	5.97202	7.69796	0.63371
Rgs1	61.9864		Rgs1	147.337	104.662	2.37692		Rab11a	8.46439		Rab11a	5.18878	6.82658	0.613013
Rgs2	35.4013		Rgs2	74.2831	54.8422	2.09832		Ramp2	14.2372		Ramp2	2.47855	8.35787	0.17409
Rilpl2	7.3521		Rilpl2	15.5211	11.4366	2.11111		Rasd1	23.3241		Rasd1	7.23827	15.2812	0.310334
Rnf149	4.6042		Rnf149	10.1984	7.4013	2.21502		Rasip1	14.1083		Rasip1	3.65848	8.88339	0.259314
Rnf166	5.97573		Rnf166	8.97362	7.47468	1.50168		Rasl11a	11.6002		Rasl11a	2.13344	6.86682	0.183914
Rnf19b	8.2424		Rnf19b	14.4489	11.3456	1.753		Rflnb	38.2372		Rflnb	7.42854	22.8329	0.194275
Rogdi	3.98768		Rogdi	9.87474	6.93121	2.47631		Rgcc	10.9497		Rgcc	5.99611	8.47291	0.547605
Rpl10-ps5	4.39545		Rpl10-ps5	6.925	5.66023	1.57549		Rgs16	22.3493		Rgs16	4.67036	13.5098	0.208971
Rpl10a	22.6387		Rpl10a	33.8156	28.2272	1.49371		Rgs5	36.0659		Rgs5	7.39628	21.7311	0.205077
Rpl17-ps5	7.22447		Rpl17-ps5	10.9455	9.08498	1.51506		Rhoc	29.1365		Rhoc	13.4032	21.2699	0.460014
Rpl9-ps7	29.8904		Rpl9-ps7	44.5513	37.2208	1.49049		Rn7sk	13.7366		Rn7sk	1.82603	7.78131	0.132932
Rps15a-ps6	11.9244		Rps15a-ps6	25.773	18.8487	2.16137		Rnf181	6.30824		Rnf181	3.74475	5.02649	0.593628
Rps18-ps3	6.33582		Rps18-ps3	13.2072	9.77151	2.08453		Robo4	13.6865		Robo4	2.18329	7.9349	0.159521
Rps23-ps1	446.353		Rps23-ps1	658.807	552.58	1.47598		Rps15a-ps5	65.8593		Rps15a-ps5	41.5765	53.7179	0.631293
Rragc	8.61579		Rragc	13.7078	11.1618	1.59101		Rps2-ps6	41.5946		Rps2-ps6	23.2745	32.4346	0.559556
Scpep1	6.08191		Scpep1	9.49867	7.79029	1.56179		Rps27	9.06375		Rps27	4.58758	6.82567	0.506146
Sdcbp	23.5478		Sdcbp	36.7316	30.1397	1.55987		Rps4l	29.3681		Rps4l	4.72702	17.0476	0.160958
Sde2	5.37011		Sde2	8.05917	6.71464	1.50075		Rrad	24.1738		Rrad	9.94839	17.0611	0.411536
Sdf2l1	12.925		Sdf2l1	19.6785	16.3017	1.52251		Rras	28.3032		Rras	9.35436	18.8288	0.330505
Sgpl1	6.65006		Sgpl1	11.4067	9.02838	1.71528		Rtl8a	108.614		Rtl8a	28.3891	68.5016	0.261376
Sirpa	11.4206		Sirpa	28.6869	20.0538	2.51186		Rtl8b	74.6868		Rtl8b	23.3324	49.0096	0.312403
Skil	10.9436		Skil	16.8004	13.872	1.53518		S100a10	26.6894		S100a10	15.2976	20.9935	0.573171
Slamf7	2.7276		Slamf7	7.61491	5.17126	2.7918		S100a11	16.1116		S100a11	9.16676	12.6392	0.568954
Slamf9	6.73858		Slamf9	18.125	12.4318	2.68974		S100a16	20.5823		S100a16	4.89332	12.7378	0.237744
Slc11a1	28.7382		Slc11a1	50.07	39.4041	1.74228		S100a6	10.1464		S100a6	4.74375	7.44508	0.46753
Slc15a3	7.45392		Slc15a3	15.9361	11.695	2.13795		S1pr1	92.0091		S1pr1	28.0878	60.0485	0.305272
Slc20a1	9.15361		Slc20a1	14.7021	11.9279	1.60615		Scd2	9.70431		Scd2	6.33753	8.02092	0.653063
Slc25a10	3.99395		Slc25a10	6.50336	5.24865	1.6283		Sec61a1	10.7148		Sec61a1	7.17958	8.94719	0.670062
Slc25a28	5.73018		Slc25a28	9.98187	7.85603	1.74198		Selenom	13.4668		Selenom	7.53256	10.4997	0.559343
Slc30a1	7.97437		Slc30a1	14.6777	11.326	1.84061		Sema4c	10.9979		Sema4c	3.43487	7.21638	0.312321
Slc35f6	6.25833		Slc35f6	9.67378	7.96606	1.54574		Serpinf1	15.6314		Serpinf1	2.37178	9.00159	0.151732
Slc37a2	4.05551		Slc37a2	6.16946	5.11248	1.52125		Serping1	20.6331		Serping1	4.23282	12.433	0.205147
Slc3a2	22.5992		Slc3a2	32.8357	27.7174	1.45296		Serpinh1	85.5708		Serpinh1	14.4108	49.9908	0.168408
Slc6a6	4.31791		Slc6a6	6.52245	5.42018	1.51056		Sik1	28.6063		Sik1	18.0529	23.3296	0.631081
Slc6a8	10.2701		Slc6a8	16.3858	13.3279	1.59549		Sipa1	7.84558		Sipa1	5.09789	6.47173	0.649779
Slfn2	65.6192		Slfn2	108.368	86.9936	1.65147		Skp1a	7.55109		Skp1a	4.7856	6.16835	0.633763
Smcr8	3.68943		Smcr8	8.81933	6.25438	2.39043		Slc25a4	33.4046		Slc25a4	22.3391	27.8719	0.668743
Smpdl3a	6.68773		Smpdl3a	10.7395	8.71362	1.60585		Slc35b1	7.13548		Slc35b1	4.16948	5.65248	0.584331
Snhg15	5.70311		Snhg15	9.05014	7.37663	1.58688		Slc50a1	21.293		Slc50a1	11.0485	16.1707	0.518879
Snx18	4.71285		Snx18	7.17151	5.94218	1.52169		Slc9a3r2	23.9845		Slc9a3r2	5.4533	14.7189	0.227368
Spi1	6.51222		Spi1	10.9952	8.75371	1.6884		Slfn5	38.9482		Slfn5	19.4368	29.1925	0.499042
Spp1	30.9232		Spp1	92.5754	61.7493	2.99372		Smim10l1	10.864		Smim10l1	6.26764	8.56582	0.576918
Spsb2	6.91424		Spsb2	11.2422	9.07822	1.62595		Snai1	9.26346		Snai1	1.43909	5.35128	0.155351
Spty2d1	6.09055		Spty2d1	11.5953	8.84293	1.90382		Snhg12	9.54404		Snhg12	4.98543	7.26473	0.522361
Sqstm1	92.6101		Sqstm1	161.134	126.872	1.73992		Snrpert	56.4119		Snrpert	36.6742	46.5431	0.650115
Sra1	9.11967		Sra1	13.2924	11.206	1.45755		Socs1	33.281		Socs1	11.0568	22.1689	0.332226
Srgn	13.7218		Srgn	21.6116	17.6667	1.57498		Socs3	412.969		Socs3	197.227	305.098	0.477583
Srxn1	19.6656		Srxn1	34.7725	27.2191	1.76819		Sox17	34.6761		Sox17	5.55114	20.1136	0.160085
Stat3	5.27786		Stat3	8.08019	6.67903	1.53096		Sox18	79.0403		Sox18	19.6101	49.3252	0.248103
Stxbp3-ps	5.68267		Stxbp3-ps	10.0486	7.86564	1.76829		Sox4	13.3483		Sox4	2.97797	8.16314	0.223097
Sun2	5.43045		Sun2	8.02908	6.72977	1.47853		Sox7	31.6517		Sox7	6.52252	19.0871	0.206072
Tcea1-ps1	15.8992		Tcea1-ps1	25.9919	20.9456	1.63479		Sparc	124.488		Sparc	26.3586	75.4233	0.211736
Tcirg1	29.9493		Tcirg1	49.4182	39.6838	1.65006		Sparcl1	25.2847		Sparcl1	7.07994	16.1823	0.280009
Tgif1	15.7582		Tgif1	32.8302	24.2942	2.08337		Spry1	32.9897		Spry1	7.86871	20.4292	0.23852
Thap6	2.00279		Thap6	9.30154	5.65217	4.64429		Spry2	12.2081		Spry2	4.24816	8.22813	0.347979
Themis2	5.72084		Themis2	8.36813	7.04448	1.46274		Srsf1	19.3574		Srsf1	11.3451	15.3513	0.586086
Tifab	6.15423		Tifab	10.0236	8.08892	1.62873		Stub1	25.1259		Stub1	16.4769	20.8014	0.655774
Timm8b	10.0728		Timm8b	15.18	12.6264	1.50703		Sult1a1	16.2097		Sult1a1	6.23601	11.2229	0.384709
Tiparp	5.63807		Tiparp	8.50724	7.07265	1.50889		Tagln	36.9031		Tagln	7.47332	22.1882	0.202512
Tlr1	4.80688		Tlr1	8.95489	6.88089	1.86293		Tax1bp3	15.9902		Tax1bp3	6.52714	11.2587	0.408196
Tlr12	5.0441		Tlr12	11.8191	8.4316	2.34315		Tbrg1	7.88448		Tbrg1	4.15122	6.01785	0.526505
Tlr13	3.87839		Tlr13	8.72848	6.30343	2.25054		Tcf15	14.224		Tcf15	2.84497	8.53449	0.200012
Tlr2	44.0664		Tlr2	99.4921	71.7792	2.25778		Tcim	145.345		Tcim	28.6931	87.019	0.197414
Tlr7	5.39645		Tlr7	8.23891	6.81768	1.52673		Tgtp2	21.4631		Tgtp2	13.2449	17.354	0.617101
Tlr9	3.50896		Tlr9	6.98055	5.24475	1.98935		Thbd	76.462		Thbd	23.3373	49.8997	0.305214
Tmem132a	5.10191		Tmem132a	10.6859	7.89391	2.09449		Thy1	9.60119		Thy1	0.945129	5.27316	0.0984387
Tmem141	4.03392		Tmem141	7.63704	5.83548	1.89321		Tie1	12.4821		Tie1	3.47313	7.97762	0.278249
Tmem176b	46.8933		Tmem176b	69.4572	58.1753	1.48118		Timp4	8.47459		Timp4	1.85694	5.16576	0.219119
Tmem179b	14.0733		Tmem179b	20.6669	17.3701	1.46852		Tinagl1	16.9517		Tinagl1	3.00608	9.97889	0.177332
Tmem251	11.1955		Tmem251	24.4848	17.8402	2.18702		Tlnrd1	25.0752		Tlnrd1	15.6626	20.3689	0.624625
Tmem86a	26.7109		Tmem86a	52.9878	39.8494	1.98375		Tm4sf1	30.7879		Tm4sf1	4.89668	17.8423	0.159046
Tnf	46.6348		Tnf	143.14	94.8874	3.06938		Tmem158	12.3692		Tmem158	3.08916	7.72918	0.249746
Tnfaip2	29.4535		Tnfaip2	53.7908	41.6221	1.8263		Tmem223	22.1711		Tmem223	14.651	18.411	0.660815
Tnfaip8l2	16.5585		Tnfaip8l2	26.0309	21.2947	1.57206		Tmem252	18.8085		Tmem252	1.7221	10.2653	0.0915597
Tob2	12.9811		Tob2	22.9456	17.9633	1.76762		Tmem88	59.5894		Tmem88	16.5105	38.0499	0.277071
Tpd52-ps	15.2078		Tpd52-ps	41.3205	28.2642	2.71706		Tmsb10	135.128		Tmsb10	74.1303	104.629	0.548593
Trem2	39.2744		Trem2	79.9893	59.6319	2.03668		Tnfaip1	9.13333		Tnfaip1	2.85218	5.99276	0.312283
Trmt112-ps2	27.3415		Trmt112-ps2	44.0812	35.7114	1.61225		Tnfsf9	11.7878		Tnfsf9	7.87195	9.82988	0.667805
Tusc1	11.316		Tusc1	21.1975	16.2568	1.87323		Tnni2	9.61326		Tnni2	5.80501	7.70913	0.603854
Txnrd1	4.22534		Txnrd1	6.3804	5.30287	1.51003		Tomm5	8.11574		Tomm5	5.23693	6.67633	0.645281
Tyrobp	82.0319		Tyrobp	146.503	114.267	1.78593		Tpm1	9.79455		Tpm1	3.33289	6.56372	0.34028
Uap1l1	11.2443		Uap1l1	18.9403	15.0923	1.68444		Tpm2	9.3755		Tpm2	5.32324	7.34937	0.567782
Ubb-ps	57.0439		Ubb-ps	100.316	78.68	1.75858		Tpm4	24.9274		Tpm4	12.375	18.6512	0.496442
Ubc	473.612		Ubc	701.093	587.352	1.48031		Tppp3	53.904		Tppp3	27.0441	40.4741	0.501709
Uqcc3	19.2173		Uqcc3	29.8472	24.5323	1.55314		Trappc4	8.88785		Trappc4	5.99111	7.43948	0.674079
Vps18	3.41723		Vps18	11.4334	7.42532	3.34581		Trim35	6.90743		Trim35	4.17022	5.53882	0.60373
Vsir	17.0573		Vsir	24.9282	20.9928	1.46144		Trp53i11	11.9627		Trp53i11	1.76228	6.86249	0.147315
Was	4.42526		Was	6.50203	5.46364	1.4693		Tsc22d3	7.42333		Tsc22d3	4.4759	5.94961	0.60295
Zc3h10	3.94439		Zc3h10	7.00014	5.47227	1.77471		Tsen34	8.06784		Tsen34	5.44286	6.75535	0.674637
Zc3h12a	19.6521		Zc3h12a	28.7915	24.2218	1.46506		Tspan13	10.2667		Tspan13	4.81259	7.53965	0.468757
Zeb2os	4.55528		Zeb2os	8.79099	6.67314	1.92985		Tssc4	18.8361		Tssc4	8.64036	13.7382	0.458713
Zfand2a	15.7751		Zfand2a	23.1879	19.4815	1.46991		Tuba1a	147.436		Tuba1a	50.1631	98.7996	0.340236
Zfp263	7.03993		Zfp263	11.3024	9.17117	1.60547		Tubb4b	55.9599		Tubb4b	32.814	44.3869	0.586384
Zfp622	5.18968		Zfp622	8.65198	6.92083	1.66715		Txnip	166.699		Txnip	109.162	137.93	0.654845
Zfp703	51.2023		Zfp703	103.585	77.3936	2.02305		Uba52	14.6219		Uba52	7.78047	11.2012	0.532111
								Ufc1	7.11984		Ufc1	3.91674	5.51829	0.550116
								Ushbp1	11.1177		Ushbp1	3.15155	7.13462	0.283471
								Vamp3	20.0125		Vamp3	11.2542	15.6334	0.562359
								Vtn	19.5357		Vtn	6.37778	12.9567	0.326468
								Vwa1	16.3202		Vwa1	2.49726	9.40873	0.153017
								Ywhah	33.1544		Ywhah	22.3453	27.7499	0.673977
								Ywhaq-ps3	57.8285		Ywhaq-ps3	22.856	40.3422	0.395238
								Zfp46	11.9904		Zfp46	1.92552	6.95796	0.160588
								Zfp830	7.37439		Zfp830	4.77246	6.07343	0.647167
								Znhit2	10.3008		Znhit2	5.42607	7.86344	0.526762
								Zyx	30.5881		Zyx	19.4628	25.0254	0.636287
