# Supplementary material for: Deletion of SA β‐Gal+ cells using senolytics improves muscle regeneration in old mice
Source: Aging Cell. 2021 Dec 13;21(1):e13528. doi: 10.1111/acel.13528 (PMC8761017; doi:10.1111/acel.13528)
Supplement: Supplementary file 5 — File S2 [file ACEL-21-e13528-s005.xlsx]

## Sheet: All Data
ensid	gene	baseMean	log2FoldChange	lfcSE	stat	pvalue	padj	siglabel
ENSMUSG00000027230	Creb3l1	658.959	-0.996752	0.123664	-8.06017	7.61892e-16	1.27602e-11	DOWN
ENSMUSG00000050910	Cdr2l	513.028	-0.768901	0.107398	-7.15939	8.10382e-13	4.52409e-09	DOWN
ENSMUSG00000075707	Dio3	77.5179	-1.39268	0.197165	-7.06349	1.62369e-12	6.79838e-09	DOWN
ENSMUSG00000034993	Vat1	3129.58	-0.743223	0.109767	-6.77091	1.27978e-11	3.06197e-08	DOWN
ENSMUSG00000034612	Chst11	174.401	-1.10181	0.163371	-6.74424	1.53827e-11	3.22036e-08	DOWN
ENSMUSG00000056515	Rab31	2070.01	-0.613021	0.0919073	-6.66999	2.55818e-11	3.94976e-08	DOWN
ENSMUSG00000056481	Cd248	1708.26	-0.829718	0.125792	-6.59598	4.22468e-11	5.89624e-08	DOWN
ENSMUSG00000026796	Fam129b	2248	-0.965833	0.150676	-6.40998	1.45535e-10	1.87493e-07	DOWN
ENSMUSG00000026413	Pkp1	39.5843	-2.03175	0.318593	-6.37727	1.80276e-10	2.15661e-07	DOWN
ENSMUSG00000015854	Cd5l	87.9789	-1.1014	0.176454	-6.24185	4.32427e-10	4.82819e-07	DOWN
ENSMUSG00000032085	Tagln	1117.25	-0.963115	0.157425	-6.11794	9.47941e-10	8.42944e-07	DOWN
ENSMUSG00000063415	Cyp26b1	370.396	-1.20955	0.199769	-6.05473	1.40654e-09	1.17784e-06	DOWN
ENSMUSG00000026228	Htr2b	62.2974	-1.79431	0.299317	-5.99469	2.03877e-09	1.56473e-06	DOWN
ENSMUSG00000052316	Lrrc15	1090.85	-1.51484	0.253319	-5.97999	2.23146e-09	1.56473e-06	DOWN
ENSMUSG00000054555	Adam12	1530.89	-1.10471	0.184636	-5.98315	2.18864e-09	1.56473e-06	DOWN
ENSMUSG00000051323	Pcdh19	341.195	-0.715948	0.120033	-5.96462	2.45206e-09	1.64269e-06	DOWN
ENSMUSG00000042821	Snai1	282.808	-0.996926	0.168318	-5.92286	3.16388e-09	1.96254e-06	DOWN
ENSMUSG00000005413	Hmox1	1983.13	-1.43245	0.242771	-5.90042	3.62583e-09	2.16877e-06	DOWN
ENSMUSG00000072812	Ahnak2	1160.22	-0.659351	0.112599	-5.85575	4.74873e-09	2.74248e-06	DOWN
ENSMUSG00000000555	Itga5	2190.09	-0.746829	0.127861	-5.84093	5.19095e-09	2.89793e-06	DOWN
ENSMUSG00000030144	Clec4d	142.789	-1.37953	0.236524	-5.8325	5.46014e-09	2.9448e-06	DOWN
ENSMUSG00000020869	Lrrc59	1916.73	-0.717376	0.123271	-5.81948	5.90294e-09	2.99583e-06	DOWN
ENSMUSG00000026193	Fn1	32185.9	-0.987381	0.171603	-5.75387	8.72245e-09	4.29657e-06	DOWN
ENSMUSG00000032231	Anxa2	6728.04	-0.776286	0.135228	-5.74056	9.43629e-09	4.5154e-06	DOWN
ENSMUSG00000043903	Zfp469	150.751	-0.968348	0.170045	-5.69467	1.23611e-08	5.59525e-06	DOWN
ENSMUSG00000020277	Pfkl	619.133	-0.936896	0.164876	-5.68243	1.3279e-08	5.81652e-06	DOWN
ENSMUSG00000027204	Fbn1	10020.4	-0.881454	0.155246	-5.67778	1.36452e-08	5.81652e-06	DOWN
ENSMUSG00000024529	Lox	6028.4	-1.16174	0.206403	-5.62853	1.81749e-08	7.07889e-06	DOWN
ENSMUSG00000031799	Tpm4	4185.57	-0.787279	0.139778	-5.63236	1.77763e-08	7.07889e-06	DOWN
ENSMUSG00000020592	Sdc1	843.023	-0.86638	0.154645	-5.6024	2.11409e-08	7.69711e-06	DOWN
ENSMUSG00000029761	Cald1	2874.2	-0.653605	0.117798	-5.5485	2.88137e-08	9.30785e-06	DOWN
ENSMUSG00000034591	Slc41a2	226.762	-1.12112	0.201643	-5.55992	2.69903e-08	9.30785e-06	DOWN
ENSMUSG00000035372	1810055G02Rik	334.247	-0.827198	0.149099	-5.54798	2.88995e-08	9.30785e-06	DOWN
ENSMUSG00000049130	C5ar1	615.693	-1.24443	0.224155	-5.55165	2.82978e-08	9.30785e-06	DOWN
ENSMUSG00000024053	Emilin2	826.505	-1.00529	0.181712	-5.53235	3.15969e-08	9.98463e-06	DOWN
ENSMUSG00000029816	Gpnmb	5065.49	-1.52949	0.277162	-5.51838	3.42145e-08	1.05029e-05	DOWN
ENSMUSG00000042804	Gpr153	962.523	-0.814276	0.14768	-5.51379	3.51184e-08	1.05029e-05	DOWN
ENSMUSG00000013584	Aldh1a2	743.758	-0.725837	0.131786	-5.5077	3.63557e-08	1.06822e-05	DOWN
ENSMUSG00000040797	Iqsec3	950.076	-0.88353	0.160561	-5.50277	3.73869e-08	1.07958e-05	DOWN
ENSMUSG00000046841	Ckap4	2893.58	-0.756184	0.13816	-5.47325	4.41856e-08	1.25427e-05	DOWN
ENSMUSG00000030208	Emp1	6056.28	-0.663711	0.121935	-5.44314	5.2349e-08	1.39165e-05	DOWN
ENSMUSG00000035274	Tpbg	159.147	-0.790142	0.146181	-5.40524	6.4721e-08	1.66761e-05	DOWN
ENSMUSG00000072214	Septin5	382.177	-0.741898	0.137357	-5.40123	6.61837e-08	1.67946e-05	DOWN
ENSMUSG00000039234	Sec24d	1310.82	-0.755915	0.14062	-5.37558	7.63367e-08	1.85288e-05	DOWN
ENSMUSG00000022443	Myh9	9039.69	-0.703985	0.131193	-5.36602	8.04927e-08	1.89872e-05	DOWN
ENSMUSG00000091243	Vgll3	396.818	-0.639344	0.119228	-5.36236	8.21435e-08	1.91075e-05	DOWN
ENSMUSG00000015143	Actn1	1854.93	-0.913447	0.170735	-5.35008	8.79162e-08	2.01702e-05	DOWN
ENSMUSG00000029304	Spp1	3953.45	-1.83064	0.342769	-5.34074	9.25659e-08	2.09499e-05	DOWN
ENSMUSG00000052353	Cemip	190.826	-1.07313	0.201406	-5.32817	9.92092e-08	2.15787e-05	DOWN
ENSMUSG00000030268	Bcat1	236.184	-1.29055	0.24276	-5.31615	1.05984e-07	2.24687e-05	DOWN
ENSMUSG00000026204	Ptprn	136.396	-1.67643	0.316699	-5.29344	1.20039e-07	2.45172e-05	DOWN
ENSMUSG00000022636	Alcam	186.514	-1.45288	0.274899	-5.28514	1.25605e-07	2.5345e-05	DOWN
ENSMUSG00000019122	Ccl9	824.756	-0.954165	0.181792	-5.24867	1.53201e-07	2.91569e-05	DOWN
ENSMUSG00000053646	Plxnb1	478.906	-0.684695	0.130649	-5.24071	1.59964e-07	2.97675e-05	DOWN
ENSMUSG00000015027	Galns	513.804	-0.733616	0.140344	-5.22725	1.72049e-07	3.14994e-05	DOWN
ENSMUSG00000040249	Lrp1	11785	-0.904469	0.173132	-5.22416	1.74947e-07	3.14994e-05	DOWN
ENSMUSG00000029819	Npy	11.9511	-3.11283	0.597283	-5.21164	1.87174e-07	3.29978e-05	DOWN
ENSMUSG00000021260	Hhipl1	191.585	-1.24933	0.240904	-5.18598	2.14883e-07	3.69323e-05	DOWN
ENSMUSG00000037370	Enpp1	502.565	-1.02278	0.197719	-5.1729	2.30493e-07	3.89929e-05	DOWN
ENSMUSG00000004530	Coro1c	1458.77	-1.06251	0.205518	-5.16991	2.34212e-07	3.92258e-05	DOWN
ENSMUSG00000056737	Capg	1751.58	-1.06079	0.205453	-5.16316	2.42814e-07	4.00909e-05	DOWN
ENSMUSG00000019916	P4ha1	1136.45	-0.65055	0.126259	-5.15251	2.57022e-07	4.07729e-05	DOWN
ENSMUSG00000000693	Loxl3	1317.29	-1.28003	0.249106	-5.13849	2.7695e-07	4.29478e-05	DOWN
ENSMUSG00000024659	Anxa1	2962.36	-0.937758	0.18245	-5.1398	2.75031e-07	4.29478e-05	DOWN
ENSMUSG00000056124	B4galt6	858.613	-0.847484	0.165169	-5.13102	2.8818e-07	4.42792e-05	DOWN
ENSMUSG00000068744	Psrc1	103.854	-1.28644	0.25093	-5.12667	2.94915e-07	4.49021e-05	DOWN
ENSMUSG00000026837	Col5a1	19943.5	-0.94374	0.184296	-5.1208	3.04248e-07	4.52617e-05	DOWN
ENSMUSG00000031285	Dcx	203.816	-0.733764	0.143372	-5.1179	3.08955e-07	4.52617e-05	DOWN
ENSMUSG00000029674	Limk1	403.16	-0.628671	0.123331	-5.09742	3.44315e-07	4.88693e-05	DOWN
ENSMUSG00000029790	Cep41	189.283	-0.739672	0.145406	-5.08693	3.63907e-07	5.10393e-05	DOWN
ENSMUSG00000062382	Ftl1-ps1	45.6817	-1.19207	0.235353	-5.06501	4.08373e-07	5.45569e-05	DOWN
ENSMUSG00000031207	Msn	6098.54	-0.633029	0.125191	-5.05651	4.27005e-07	5.5656e-05	DOWN
ENSMUSG00000023885	Thbs2	4672.67	-1.05823	0.209476	-5.05178	4.3772e-07	5.59613e-05	DOWN
ENSMUSG00000029334	Prkg2	78.3364	-1.49684	0.297102	-5.03812	4.70135e-07	5.84857e-05	DOWN
ENSMUSG00000046186	Cd109	593.922	-0.941972	0.187167	-5.03277	4.83432e-07	5.87835e-05	DOWN
ENSMUSG00000032725	Folr2	279.972	-1.46862	0.292443	-5.02189	5.11645e-07	5.99233e-05	DOWN
ENSMUSG00000030657	Xylt1	248.473	-1.20708	0.240543	-5.01812	5.2179e-07	6.06871e-05	DOWN
ENSMUSG00000025789	St8sia2	281.053	-0.887038	0.177229	-5.00504	5.58491e-07	6.45076e-05	DOWN
ENSMUSG00000020256	Aldh1l2	156.093	-1.0383	0.207675	-4.99965	5.74354e-07	6.49951e-05	DOWN
ENSMUSG00000022221	Ripk3	230.398	-0.953448	0.190699	-4.99975	5.7404e-07	6.49951e-05	DOWN
ENSMUSG00000031328	Flna	8469.96	-0.896025	0.17919	-5.00043	5.72023e-07	6.49951e-05	DOWN
ENSMUSG00000036545	Adamts2	2454.4	-0.720433	0.144869	-4.973	6.59256e-07	7.31207e-05	DOWN
ENSMUSG00000021614	Vcan	1440.43	-0.777196	0.156949	-4.9519	7.34918e-07	7.80853e-05	DOWN
ENSMUSG00000021939	Ctsb	35897.6	-0.894657	0.180781	-4.94884	7.46581e-07	7.80853e-05	DOWN
ENSMUSG00000045312	Lhfpl2	1252.75	-0.806807	0.163064	-4.94778	7.50641e-07	7.80853e-05	DOWN
ENSMUSG00000030878	Cdr2	270.965	-0.808577	0.16355	-4.94392	7.65689e-07	7.84671e-05	DOWN
ENSMUSG00000049580	Tsku	334.964	-0.955758	0.193347	-4.94324	7.68367e-07	7.84671e-05	DOWN
ENSMUSG00000006442	Srm	432.948	-0.681764	0.138092	-4.93702	7.93249e-07	7.91069e-05	DOWN
ENSMUSG00000030096	Slc6a6	5616.05	-0.607448	0.123014	-4.93804	7.89131e-07	7.91069e-05	DOWN
ENSMUSG00000037185	Krt80	99.9096	-0.856369	0.17358	-4.93357	8.07402e-07	7.9547e-05	DOWN
ENSMUSG00000086560	Gm13372	25.828	-1.441	0.292643	-4.92408	8.47588e-07	8.30141e-05	DOWN
ENSMUSG00000035891	Cerk	1222.64	-0.833364	0.16935	-4.92096	8.61187e-07	8.33708e-05	DOWN
ENSMUSG00000033066	Gas7	1231.27	-0.697629	0.141972	-4.91385	8.93058e-07	8.54682e-05	DOWN
ENSMUSG00000039748	Exo1	64.797	-1.42277	0.289694	-4.9113	9.04765e-07	8.60966e-05	DOWN
ENSMUSG00000003355	Fkbp11	140.195	-0.908485	0.185419	-4.89963	9.6015e-07	8.8843e-05	DOWN
ENSMUSG00000021003	Galc	630.47	-0.762235	0.155818	-4.89183	9.99023e-07	9.09328e-05	DOWN
ENSMUSG00000042286	Stab1	5561.5	-1.1889	0.243469	-4.88316	1.04399e-06	9.35009e-05	DOWN
ENSMUSG00000030082	Sec61a1	2019.07	-0.751064	0.153928	-4.87932	1.06453e-06	9.38354e-05	DOWN
ENSMUSG00000030761	Myo7a	715.75	-0.616907	0.126411	-4.88016	1.06001e-06	9.38354e-05	DOWN
ENSMUSG00000028919	Arhgef19	175.219	-1.17175	0.240303	-4.87616	1.08171e-06	9.43563e-05	DOWN
ENSMUSG00000021477	Ctsl	7089.48	-0.840904	0.172767	-4.86728	1.13145e-06	9.76777e-05	DOWN
ENSMUSG00000030748	Il4ra	1583.53	-0.81564	0.167688	-4.86405	1.1501e-06	9.87788e-05	DOWN
ENSMUSG00000031486	Adgra2	1213.76	-0.678593	0.139578	-4.86176	1.16345e-06	9.94154e-05	DOWN
ENSMUSG00000050335	Lgals3	4896.67	-1.08517	0.223806	-4.8487	1.2427e-06	0.000104587	DOWN
ENSMUSG00000021306	Gpr137b	471.139	-1.19275	0.246078	-4.84703	1.25327e-06	0.000104949	DOWN
ENSMUSG00000027533	Fabp5	2187.15	-1.17862	0.244879	-4.81305	1.48645e-06	0.000114723	DOWN
ENSMUSG00000030536	Iqgap1	4201.76	-0.746107	0.155288	-4.80468	1.54998e-06	0.000119078	DOWN
ENSMUSG00000020493	Prr11	184.913	-1.20243	0.250413	-4.8018	1.57248e-06	0.000120255	DOWN
ENSMUSG00000054150	Syne3	330.735	-0.88276	0.184149	-4.79373	1.63706e-06	0.000123502	DOWN
ENSMUSG00000048234	Rnf149	751.328	-0.810499	0.169478	-4.78233	1.73273e-06	0.000129553	DOWN
ENSMUSG00000028480	Glipr2	781.128	-0.715893	0.149758	-4.78034	1.74997e-06	0.00013026	DOWN
ENSMUSG00000006403	Adamts4	591.536	-0.847581	0.17783	-4.76625	1.8769e-06	0.00013787	DOWN
ENSMUSG00000048612	Myof	2242.25	-0.885272	0.185943	-4.76098	1.92655e-06	0.000140286	DOWN
ENSMUSG00000013846	St3gal1	1307.2	-0.605056	0.127358	-4.75084	2.02571e-06	0.000144985	DOWN
ENSMUSG00000042379	Esm1	46.1348	-1.93615	0.407808	-4.74771	2.05736e-06	0.000145387	DOWN
ENSMUSG00000013921	Clip3	457.202	-0.590649	0.124899	-4.72901	2.25622e-06	0.000152412	DOWN
ENSMUSG00000024084	Qpct	116.296	-1.57205	0.332529	-4.72755	2.27247e-06	0.000152412	DOWN
ENSMUSG00000032122	Slc37a2	954.432	-1.00079	0.211507	-4.73171	2.22633e-06	0.000152412	DOWN
ENSMUSG00000034205	Loxl2	1833.38	-0.902447	0.190827	-4.72915	2.25467e-06	0.000152412	DOWN
ENSMUSG00000047592	Nxpe5	200.247	-1.25124	0.264653	-4.72784	2.26916e-06	0.000152412	DOWN
ENSMUSG00000062380	Tubb3	131.586	-1.60794	0.341097	-4.71402	2.42873e-06	0.000159515	DOWN
ENSMUSG00000039070	Cpa4	24.35	-1.64422	0.349366	-4.70631	2.52244e-06	0.000163111	DOWN
ENSMUSG00000030782	Tgfb1i1	323.637	-0.700758	0.149003	-4.70298	2.56389e-06	0.000165154	DOWN
ENSMUSG00000032374	Plod2	847.96	-0.828325	0.176181	-4.70156	2.58181e-06	0.000165569	DOWN
ENSMUSG00000097715	Gpr137b-ps	283.576	-1.05857	0.225184	-4.70091	2.59011e-06	0.000165569	DOWN
ENSMUSG00000022816	Fstl1	14545.2	-0.689235	0.146921	-4.6912	2.71606e-06	0.000170237	DOWN
ENSMUSG00000052821	Cysltr1	151.233	-1.11218	0.237267	-4.68746	2.76623e-06	0.000171742	DOWN
ENSMUSG00000011752	Pgam1	466.306	-1.11235	0.237596	-4.68167	2.84544e-06	0.000174374	DOWN
ENSMUSG00000025278	Flnb	1489.59	-0.677511	0.144718	-4.68159	2.84653e-06	0.000174374	DOWN
ENSMUSG00000025007	Aldh18a1	619.196	-0.610002	0.130813	-4.66316	3.11393e-06	0.000184899	DOWN
ENSMUSG00000074802	Gas2l3	264.824	-0.961709	0.206266	-4.66247	3.12435e-06	0.000184899	DOWN
ENSMUSG00000021483	Cdk20	172.506	-0.622709	0.133688	-4.65791	3.19432e-06	0.000187057	DOWN
ENSMUSG00000032334	Loxl1	4220.2	-0.694053	0.148966	-4.65914	3.17527e-06	0.000187057	DOWN
ENSMUSG00000017737	Mmp9	296.654	-1.73678	0.37294	-4.65699	3.20862e-06	0.000187081	DOWN
ENSMUSG00000043091	Tuba1c	652.484	-0.832209	0.178896	-4.65192	3.28854e-06	0.00018837	DOWN
ENSMUSG00000029716	Tfr2	26.9646	-1.26386	0.271978	-4.6469	3.36954e-06	0.000190636	DOWN
ENSMUSG00000032332	Col12a1	3358.59	-1.18099	0.254227	-4.64543	3.39365e-06	0.000190636	DOWN
ENSMUSG00000041734	Kirrel	1135.83	-0.691626	0.148873	-4.64573	3.38871e-06	0.000190636	DOWN
ENSMUSG00000025823	Pdia4	1340.47	-0.737736	0.159454	-4.62663	3.71669e-06	0.0002007	DOWN
ENSMUSG00000041773	Enc1	486.447	-0.784103	0.169434	-4.62776	3.69633e-06	0.0002007	DOWN
ENSMUSG00000075592	Nynrin	130.084	-0.854377	0.184743	-4.62467	3.75191e-06	0.0002007	DOWN
ENSMUSG00000085156	Snhg15	107.671	-0.660671	0.14283	-4.62558	3.73558e-06	0.0002007	DOWN
ENSMUSG00000022451	Twf1	855.849	-0.623177	0.135213	-4.60884	4.04925e-06	0.000209915	DOWN
ENSMUSG00000020261	Slc36a1	722.354	-0.667262	0.144876	-4.60574	4.10994e-06	0.000211794	DOWN
ENSMUSG00000003814	Calr	7399.37	-0.617796	0.134162	-4.60485	4.12766e-06	0.000212055	DOWN
ENSMUSG00000001435	Col18a1	3536.46	-0.85448	0.185644	-4.60279	4.16862e-06	0.000213258	DOWN
ENSMUSG00000018774	Cd68	2569.8	-1.22242	0.265641	-4.60176	4.18928e-06	0.000213258	DOWN
ENSMUSG00000079260	Tmppe	276.703	-0.669283	0.145556	-4.59813	4.26301e-06	0.000215051	DOWN
ENSMUSG00000006498	Ptbp1	1869.64	-0.690046	0.150201	-4.59415	4.34514e-06	0.000217231	DOWN
ENSMUSG00000013629	Cad	795.958	-0.596813	0.129996	-4.59102	4.41089e-06	0.000219862	DOWN
ENSMUSG00000028327	Stra6l	168.574	-1.26303	0.275349	-4.58702	4.49607e-06	0.000222782	DOWN
ENSMUSG00000043895	S1pr2	602.164	-0.771486	0.168518	-4.57808	4.6927e-06	0.000229805	DOWN
ENSMUSG00000004677	Myo9b	2122.81	-0.621059	0.135831	-4.57229	4.82413e-06	0.000234868	DOWN
ENSMUSG00000005124	Ccn4	814.508	-1.21174	0.266535	-4.54625	5.46095e-06	0.000258362	DOWN
ENSMUSG00000034201	Gas2l1	652.595	-0.695439	0.153054	-4.54374	5.52657e-06	0.000259997	DOWN
ENSMUSG00000015653	Steap2	262.843	-0.736019	0.162148	-4.53918	5.64731e-06	0.000264193	DOWN
ENSMUSG00000021822	Plau	1741.02	-0.663898	0.146242	-4.53971	5.63322e-06	0.000264193	DOWN
ENSMUSG00000070044	Fam149a	237.479	-0.644577	0.142503	-4.52324	6.0901e-06	0.000277921	DOWN
ENSMUSG00000005054	Cstb	1117.71	-0.623688	0.138093	-4.51643	6.28917e-06	0.000283911	DOWN
ENSMUSG00000063193	Cd300lb	354.6	-1.18718	0.263099	-4.51229	6.4131e-06	0.000287953	DOWN
ENSMUSG00000020865	Abcc3	633.26	-1.14093	0.25298	-4.50996	6.48413e-06	0.00028959	DOWN
ENSMUSG00000038366	Lasp1	2339.49	-0.700417	0.155359	-4.50839	6.53225e-06	0.000290191	DOWN
ENSMUSG00000070436	Serpinh1	10114.3	-0.789129	0.175034	-4.50843	6.53095e-06	0.000290191	DOWN
ENSMUSG00000027303	Ptpra	1160.57	-0.595832	0.132284	-4.50419	6.66253e-06	0.000294417	DOWN
ENSMUSG00000018593	Sparc	48724.2	-0.616847	0.137433	-4.48833	7.17822e-06	0.000311453	DOWN
ENSMUSG00000027035	Cers6	719.072	-0.692728	0.154441	-4.4854	7.27779e-06	0.000314957	DOWN
ENSMUSG00000006585	Cdt1	231.808	-0.737264	0.16453	-4.48104	7.42792e-06	0.000318499	DOWN
ENSMUSG00000027195	Hsd17b12	553.12	-0.659243	0.14731	-4.47521	7.63375e-06	0.000325318	DOWN
ENSMUSG00000019975	Ikbip	793.287	-0.716709	0.16037	-4.46911	7.85459e-06	0.000331756	DOWN
ENSMUSG00000042684	Npl	270.781	-1.10007	0.246107	-4.46987	7.82686e-06	0.000331756	DOWN
ENSMUSG00000058914	C1qtnf3	3607.64	-1.07305	0.240396	-4.46367	8.05691e-06	0.000338188	DOWN
ENSMUSG00000074570	Cass4	34.651	-1.9087	0.427868	-4.46097	8.15913e-06	0.000339923	DOWN
ENSMUSG00000017057	Il13ra1	828.998	-0.637496	0.143168	-4.45278	8.47652e-06	0.00035053	DOWN
ENSMUSG00000001506	Col1a1	103185	-0.749728	0.168489	-4.44971	8.59856e-06	0.00035368	DOWN
ENSMUSG00000027624	Epb41l1	717.483	-0.624221	0.140372	-4.4469	8.71166e-06	0.000354995	DOWN
ENSMUSG00000040711	Sh3pxd2b	2080.34	-0.698493	0.157268	-4.44141	8.93696e-06	0.000362555	DOWN
ENSMUSG00000051048	P4ha3	455.701	-1.13606	0.255793	-4.44133	8.94048e-06	0.000362555	DOWN
ENSMUSG00000032014	Oaf	951.452	-0.64426	0.145329	-4.43311	9.28844e-06	0.000373949	DOWN
ENSMUSG00000026600	Soat1	1194.46	-0.902694	0.203703	-4.43142	9.3615e-06	0.000375087	DOWN
ENSMUSG00000061175	Fnip2	769.711	-0.889042	0.201095	-4.421	9.82452e-06	0.000387156	DOWN
ENSMUSG00000064080	Fbln2	6904.48	-0.904802	0.20484	-4.41712	1.00022e-05	0.000391396	DOWN
ENSMUSG00000035376	Hacd2	175.025	-0.587164	0.132998	-4.41483	1.01091e-05	0.000393448	DOWN
ENSMUSG00000038991	Txndc5	3403.08	-0.602116	0.136418	-4.41374	1.01598e-05	0.000393448	DOWN
ENSMUSG00000050989	Selenon	1023.08	-0.675719	0.153101	-4.41356	1.01686e-05	0.000393448	DOWN
ENSMUSG00000036606	Plxnb2	3944.49	-0.785269	0.178067	-4.40997	1.03387e-05	0.000398209	DOWN
ENSMUSG00000027422	Rrbp1	5133.22	-0.772529	0.175458	-4.40294	1.06796e-05	0.000406673	DOWN
ENSMUSG00000063506	Arhgap22	147.837	-0.973636	0.22135	-4.39862	1.0894e-05	0.000411857	DOWN
ENSMUSG00000004846	Plod3	1193.22	-0.655919	0.14939	-4.39066	1.13005e-05	0.000422004	DOWN
ENSMUSG00000048376	F2r	907.743	-0.679029	0.154681	-4.38988	1.13414e-05	0.000422004	DOWN
ENSMUSG00000026494	Kif26b	322.822	-0.787932	0.179554	-4.38828	1.14251e-05	0.000423337	DOWN
ENSMUSG00000014599	Csf1	1111.99	-1.03641	0.236246	-4.38698	1.14935e-05	0.000424929	DOWN
ENSMUSG00000032744	Heyl	1036.23	-0.63051	0.143778	-4.3853	1.15826e-05	0.000426781	DOWN
ENSMUSG00000020142	Slc1a4	133.498	-1.12912	0.257541	-4.38421	1.16405e-05	0.000426891	DOWN
ENSMUSG00000033350	Chst2	304.239	-1.00947	0.23031	-4.38311	1.16995e-05	0.000426891	DOWN
ENSMUSG00000024679	Ms4a6d	877.499	-1.02189	0.233248	-4.38111	1.18077e-05	0.000428389	DOWN
ENSMUSG00000038843	Gcnt1	283.962	-1.02429	0.234012	-4.37707	1.20283e-05	0.000433165	DOWN
ENSMUSG00000040010	Slc7a5	664.109	-0.753608	0.1722	-4.37636	1.20679e-05	0.000433165	DOWN
ENSMUSG00000029373	Pf4	999.068	-1.53759	0.351432	-4.37522	1.2131e-05	0.0004332	DOWN
ENSMUSG00000039109	F13a1	2034.37	-1.30783	0.299542	-4.36608	1.26494e-05	0.000445884	DOWN
ENSMUSG00000022754	Tmem45a	199.638	-1.14359	0.262097	-4.36322	1.2816e-05	0.000449239	DOWN
ENSMUSG00000053687	Dpep2	234.317	-1.54956	0.355149	-4.36313	1.28216e-05	0.000449239	DOWN
ENSMUSG00000006800	Sulf2	2127.89	-0.781548	0.179212	-4.36102	1.29459e-05	0.000450778	DOWN
ENSMUSG00000014444	Piezo1	1747.3	-0.703809	0.161387	-4.36101	1.29463e-05	0.000450778	DOWN
ENSMUSG00000001131	Timp1	918.954	-0.64179	0.148039	-4.33527	1.45581e-05	0.000490668	DOWN
ENSMUSG00000022367	Has2	125.45	-1.06556	0.24579	-4.33523	1.45607e-05	0.000490668	DOWN
ENSMUSG00000078190	Dnm3os	990.195	-0.645086	0.148875	-4.33307	1.47042e-05	0.000494509	DOWN
ENSMUSG00000041324	Inhba	16.709	-2.32927	0.537814	-4.33099	1.48438e-05	0.000496216	DOWN
ENSMUSG00000053128	Rnf26	423.859	-0.73342	0.169505	-4.32684	1.51265e-05	0.000503331	DOWN
ENSMUSG00000071984	Fndc1	4654.06	-0.660315	0.152821	-4.32083	1.55442e-05	0.000510926	DOWN
ENSMUSG00000038167	Plekhg6	21.2941	-1.39842	0.323772	-4.31915	1.56631e-05	0.000512353	DOWN
ENSMUSG00000031465	Angpt2	174.872	-0.964053	0.22406	-4.30266	1.6876e-05	0.000537336	DOWN
ENSMUSG00000028641	P3h1	1164.56	-0.591658	0.137881	-4.29107	1.77811e-05	0.000554559	DOWN
ENSMUSG00000022150	Dab2	2494.21	-0.916554	0.21374	-4.28818	1.80142e-05	0.000556645	DOWN
ENSMUSG00000028655	Mfsd2a	28.6966	-2.03088	0.473516	-4.28894	1.79528e-05	0.000556645	DOWN
ENSMUSG00000078485	Plekhn1	178.524	-0.766707	0.178782	-4.2885	1.7988e-05	0.000556645	DOWN
ENSMUSG00000028019	Pdgfc	343.917	-0.858683	0.200924	-4.27366	1.92289e-05	0.000588747	DOWN
ENSMUSG00000018999	Slc35b4	484.118	-0.592268	0.138761	-4.26827	1.96992e-05	0.000597684	DOWN
ENSMUSG00000024501	Dpysl3	2173.06	-0.792885	0.18583	-4.26671	1.98373e-05	0.000598534	DOWN
ENSMUSG00000025969	Nrp2	1417.93	-0.71283	0.167125	-4.26526	1.99668e-05	0.000598534	DOWN
ENSMUSG00000026712	Mrc1	2907.37	-0.947235	0.222086	-4.26518	1.99742e-05	0.000598534	DOWN
ENSMUSG00000021408	Ripk1	322.035	-0.86623	0.203141	-4.26418	2.00636e-05	0.000598998	DOWN
ENSMUSG00000006219	Fblim1	625.377	-0.86044	0.201807	-4.26367	2.01093e-05	0.000599272	DOWN
ENSMUSG00000046731	Kctd11	401.763	-0.819814	0.192618	-4.25616	2.07971e-05	0.000614303	DOWN
ENSMUSG00000028718	Stil	97.4994	-1.06309	0.249913	-4.25386	2.10117e-05	0.000616296	DOWN
ENSMUSG00000030116	Mfap5	2407.81	-0.596435	0.140283	-4.25165	2.12205e-05	0.000617973	DOWN
ENSMUSG00000032243	Itga11	500.36	-0.70382	0.165538	-4.25173	2.12128e-05	0.000617973	DOWN
ENSMUSG00000054196	Cthrc1	1755.23	-0.896192	0.210801	-4.25136	2.12475e-05	0.000617973	DOWN
ENSMUSG00000005958	Ephb3	663.667	-0.611208	0.143918	-4.24692	2.16729e-05	0.000626768	DOWN
ENSMUSG00000020649	Rrm2	641.4	-0.806283	0.189866	-4.24658	2.17056e-05	0.000626768	DOWN
ENSMUSG00000043885	Slc36a4	459.39	-0.675064	0.15902	-4.24515	2.18447e-05	0.000629698	DOWN
ENSMUSG00000003200	Sh3gl1	1122.05	-0.649685	0.153239	-4.23968	2.23836e-05	0.000638465	DOWN
ENSMUSG00000037224	Zfyve28	51.915	-0.982173	0.23168	-4.23936	2.24157e-05	0.000638465	DOWN
ENSMUSG00000025044	Msr1	502.033	-1.17765	0.277956	-4.23682	2.2671e-05	0.00064355	DOWN
ENSMUSG00000046179	E2f8	333.594	-0.903698	0.213285	-4.23705	2.26474e-05	0.00064355	DOWN
ENSMUSG00000018217	Pmp22	1495.99	-0.779789	0.184399	-4.22882	2.34922e-05	0.000661255	DOWN
ENSMUSG00000047497	Adamts12	556.702	-0.74531	0.17635	-4.22632	2.37547e-05	0.000664907	DOWN
ENSMUSG00000029516	Cit	346.179	-0.684592	0.162046	-4.22468	2.3928e-05	0.000665909	DOWN
ENSMUSG00000030786	Itgam	418.059	-1.198	0.283668	-4.22327	2.40786e-05	0.000667663	DOWN
ENSMUSG00000045763	Basp1	787.855	-1.1165	0.264704	-4.21791	2.46582e-05	0.0006759	DOWN
ENSMUSG00000046295	Ankle1	86.1497	-1.08769	0.25828	-4.21127	2.5394e-05	0.00069189	DOWN
ENSMUSG00000042489	Clspn	179.88	-0.996911	0.237174	-4.20329	2.63068e-05	0.000706069	DOWN
ENSMUSG00000027379	Bub1	141.81	-1.20059	0.286127	-4.196	2.71674e-05	0.000724522	DOWN
ENSMUSG00000045980	Tmem104	553.113	-0.812675	0.193775	-4.19392	2.74173e-05	0.000728865	DOWN
ENSMUSG00000026042	Col5a2	15280.8	-0.698521	0.166792	-4.18799	2.81441e-05	0.000739306	DOWN
ENSMUSG00000024727	Trpm6	34.2945	-1.23716	0.295928	-4.1806	2.90739e-05	0.000756102	DOWN
ENSMUSG00000024907	Gal	95.6068	-1.4615	0.35115	-4.16202	3.1544e-05	0.000798034	DOWN
ENSMUSG00000030084	Plxna1	1783.87	-0.623344	0.149863	-4.15943	3.19048e-05	0.00080473	DOWN
ENSMUSG00000037280	Galnt6	342.612	-0.901485	0.216886	-4.1565	3.23167e-05	0.000810556	DOWN
ENSMUSG00000023992	Trem2	1671.18	-1.06054	0.255423	-4.1521	3.29435e-05	0.000822261	DOWN
ENSMUSG00000037466	Tedc1	131.28	-1.09036	0.263702	-4.13483	3.55213e-05	0.000868482	DOWN
ENSMUSG00000027068	Dhrs9	48.5118	-2.20877	0.534263	-4.13423	3.56139e-05	0.000868823	DOWN
ENSMUSG00000047712	Ust	131.481	-0.747189	0.180785	-4.13302	3.58025e-05	0.000869438	DOWN
ENSMUSG00000002489	Tiam1	197.167	-1.0397	0.251857	-4.12813	3.65728e-05	0.000881324	DOWN
ENSMUSG00000029093	Sorcs2	710.748	-0.744232	0.180278	-4.12824	3.65552e-05	0.000881324	DOWN
ENSMUSG00000017697	Ada	115.784	-0.890897	0.215842	-4.12754	3.6666e-05	0.000881653	DOWN
ENSMUSG00000040212	Emp3	911.023	-0.830109	0.201149	-4.12684	3.67788e-05	0.00088248	DOWN
ENSMUSG00000028864	Hgf	90.5726	-1.26454	0.306873	-4.12073	3.77673e-05	0.000899754	DOWN
ENSMUSG00000004098	Col5a3	5176.86	-0.619284	0.150357	-4.11875	3.80932e-05	0.0009051	DOWN
ENSMUSG00000026547	Tagln2	2695.64	-0.734164	0.178251	-4.11871	3.80998e-05	0.0009051	DOWN
ENSMUSG00000031659	Adcy7	1770.79	-0.80139	0.194722	-4.11556	3.86242e-05	0.000916257	DOWN
ENSMUSG00000097816	Gm26811	27.2058	-1.19529	0.290535	-4.1141	3.88686e-05	0.000920751	DOWN
ENSMUSG00000001555	Fkbp10	1729.56	-0.847747	0.206301	-4.10927	3.96904e-05	0.000926295	DOWN
ENSMUSG00000024900	Cpt1a	1572.13	-0.633536	0.154165	-4.10946	3.96589e-05	0.000926295	DOWN
ENSMUSG00000029177	Cenpa	572.006	-0.713072	0.173604	-4.10746	4.00026e-05	0.000930504	DOWN
ENSMUSG00000020901	Pik3r5	570.129	-1.00683	0.245778	-4.09651	4.19417e-05	0.000964857	DOWN
ENSMUSG00000041482	Piezo2	205.164	-0.608774	0.148619	-4.0962	4.19979e-05	0.000964857	DOWN
ENSMUSG00000026938	Fcna	88.9679	-1.31476	0.321198	-4.09329	4.25288e-05	0.000973388	DOWN
ENSMUSG00000059901	Adamts14	841.454	-0.637997	0.156033	-4.08886	4.33499e-05	0.000989133	DOWN
ENSMUSG00000038264	Sema7a	1034.83	-0.801585	0.196085	-4.08795	4.35202e-05	0.00099032	DOWN
ENSMUSG00000005087	Cd44	1845.24	-0.87373	0.2138	-4.08667	4.37618e-05	0.00099312	DOWN
ENSMUSG00000026321	Tnfrsf11a	336.614	-1.12142	0.274395	-4.08689	4.3719e-05	0.00099312	DOWN
ENSMUSG00000023008	Fmnl3	1265.12	-0.726052	0.178003	-4.07889	4.5252e-05	0.00101866	DOWN
ENSMUSG00000046807	Lrrc75b	35.5909	-1.25111	0.307031	-4.07487	4.60396e-05	0.00103084	DOWN
ENSMUSG00000024909	Efemp2	1305.18	-0.689532	0.169249	-4.07408	4.61974e-05	0.00103162	DOWN
ENSMUSG00000007891	Ctsd	12743.8	-0.613491	0.150672	-4.07169	4.66739e-05	0.00103259	DOWN
ENSMUSG00000024781	Lipa	1932.37	-0.929699	0.228284	-4.07256	4.64988e-05	0.00103259	DOWN
ENSMUSG00000024897	Apba1	253.856	-0.664136	0.163088	-4.07226	4.65582e-05	0.00103259	DOWN
ENSMUSG00000085058	8030453O22Rik	22.755	-1.64648	0.404365	-4.07175	4.6661e-05	0.00103259	DOWN
ENSMUSG00000019326	Aoc3	644.946	-0.906927	0.223082	-4.06544	4.79424e-05	0.00105511	DOWN
ENSMUSG00000039683	Sdk1	146.893	-0.655979	0.161471	-4.06252	4.85464e-05	0.00106421	DOWN
ENSMUSG00000025185	Loxl4	80.2267	-1.08238	0.266841	-4.05629	4.98592e-05	0.00108306	DOWN
ENSMUSG00000033722	BC034090	375.299	-0.722258	0.178099	-4.05538	5.00527e-05	0.00108586	DOWN
ENSMUSG00000031375	Bgn	26401.6	-0.689536	0.170259	-4.04992	5.12355e-05	0.00110153	DOWN
ENSMUSG00000033777	Tlr13	635.348	-1.04535	0.258148	-4.04941	5.13461e-05	0.00110249	DOWN
ENSMUSG00000078773	Rad54b	46.7682	-1.03103	0.254938	-4.04423	5.2496e-05	0.0011243	DOWN
ENSMUSG00000021464	Ror2	120.308	-0.951472	0.23538	-4.04228	5.29342e-05	0.00112792	DOWN
ENSMUSG00000004113	Cacna1b	27.798	-1.32393	0.32786	-4.03809	5.38885e-05	0.00114424	DOWN
ENSMUSG00000089672	NA	1174.05	-1.11676	0.27677	-4.03498	5.46078e-05	0.00115768	DOWN
ENSMUSG00000005043	Sgsh	385.272	-0.702504	0.174219	-4.0323	5.52335e-05	0.00116505	DOWN
ENSMUSG00000001525	Tubb5	6679.24	-0.744004	0.184701	-4.02815	5.62176e-05	0.00117839	DOWN
ENSMUSG00000029061	Mmp23	501.452	-0.700812	0.174018	-4.02724	5.64349e-05	0.00118146	DOWN
ENSMUSG00000026728	Vim	26058.9	-0.793113	0.196992	-4.02611	5.67079e-05	0.00118364	DOWN
ENSMUSG00000022667	Cd200r1	133.165	-1.0934	0.271797	-4.02286	5.74958e-05	0.00119471	DOWN
ENSMUSG00000005410	Mcm5	421.42	-0.868667	0.21612	-4.01937	5.8353e-05	0.00120068	DOWN
ENSMUSG00000017861	Mybl2	126.591	-0.976225	0.242898	-4.01907	5.84279e-05	0.00120068	DOWN
ENSMUSG00000031266	Gla	375.622	-0.874032	0.21746	-4.01929	5.8375e-05	0.00120068	DOWN
ENSMUSG00000034854	Mfsd12	728.614	-0.944049	0.234796	-4.02073	5.80184e-05	0.00120068	DOWN
ENSMUSG00000074782	4833422C13Rik	82.7138	-0.644627	0.16054	-4.01537	5.93528e-05	0.00121224	DOWN
ENSMUSG00000042190	Cmklr1	818.218	-0.789643	0.196852	-4.01136	6.03704e-05	0.00123153	DOWN
ENSMUSG00000051378	Kif18b	134.814	-1.11002	0.276941	-4.00814	6.11979e-05	0.00124196	DOWN
ENSMUSG00000035314	Gdpd5	261.447	-0.6988	0.174488	-4.00486	6.20537e-05	0.00125214	DOWN
ENSMUSG00000041220	Elovl6	103.713	-0.79608	0.198992	-4.00057	6.31914e-05	0.00127356	DOWN
ENSMUSG00000040280	Ndufa4l2	436.812	-1.05905	0.264925	-3.99755	6.40009e-05	0.00128418	DOWN
ENSMUSG00000061048	Cdh3	54.9793	-1.35978	0.34024	-3.99652	6.42796e-05	0.00128418	DOWN
ENSMUSG00000031340	Gabre	126.806	-0.689133	0.172504	-3.99489	6.47252e-05	0.00128594	DOWN
ENSMUSG00000023031	Cela1	56.5356	-1.03728	0.259693	-3.99426	6.48977e-05	0.0012878	DOWN
ENSMUSG00000031253	Srpx2	1087.16	-0.905824	0.22682	-3.99357	6.50855e-05	0.00129	DOWN
ENSMUSG00000053291	Rab4b	31.4953	-1.07466	0.269979	-3.98053	6.87608e-05	0.00133442	DOWN
ENSMUSG00000020097	Sgpl1	2371.42	-0.655331	0.164737	-3.97804	6.94843e-05	0.00134069	DOWN
ENSMUSG00000022180	Slc7a8	624.939	-0.755477	0.190029	-3.97559	7.0204e-05	0.00135147	DOWN
ENSMUSG00000036687	Tmem184a	13.0016	-1.87144	0.471162	-3.97197	7.12819e-05	0.00136438	DOWN
ENSMUSG00000029201	Ugdh	797.836	-0.596008	0.15007	-3.97154	7.14108e-05	0.00136528	DOWN
ENSMUSG00000010830	Kdelr3	657.555	-0.773213	0.194974	-3.96572	7.31754e-05	0.00138793	DOWN
ENSMUSG00000033740	St18	18.804	-1.68233	0.424339	-3.96459	7.35209e-05	0.00139096	DOWN
ENSMUSG00000097789	Gm2115	19.1173	-1.5903	0.401147	-3.96439	7.35843e-05	0.00139096	DOWN
ENSMUSG00000069910	Spdl1	95.2229	-1.04673	0.26413	-3.96295	7.40304e-05	0.00139467	DOWN
ENSMUSG00000048988	Elfn1	17.1659	-1.25269	0.316324	-3.96013	7.49075e-05	0.00140803	DOWN
ENSMUSG00000035107	Dcbld2	418.272	-0.636776	0.16086	-3.95856	7.54016e-05	0.00141414	DOWN
ENSMUSG00000090124	Ugt1a7c	119.378	-1.07663	0.272064	-3.95726	7.58146e-05	0.00141871	DOWN
ENSMUSG00000021190	Lgmn	9549.33	-0.635914	0.16071	-3.95691	7.59261e-05	0.00141921	DOWN
ENSMUSG00000028364	Tnc	8208.98	-1.68113	0.425214	-3.95361	7.69793e-05	0.00143569	DOWN
ENSMUSG00000015852	Fcrls	793.784	-1.21154	0.306465	-3.95327	7.70919e-05	0.00143619	DOWN
ENSMUSG00000050708	Ftl1	9456.28	-0.753791	0.190756	-3.9516	7.76289e-05	0.00143979	DOWN
ENSMUSG00000024304	Cdh2	519.21	-0.624852	0.15822	-3.94926	7.83933e-05	0.00144915	DOWN
ENSMUSG00000029622	Arpc1b	3981.55	-0.691795	0.175253	-3.94741	7.9001e-05	0.00145827	DOWN
ENSMUSG00000019997	Ccn2	830.008	-1.35425	0.343888	-3.93805	8.21449e-05	0.00149033	DOWN
ENSMUSG00000036223	Ska1	45.7895	-1.18537	0.301022	-3.93783	8.22224e-05	0.00149033	DOWN
ENSMUSG00000071547	Nt5dc2	657.036	-0.863792	0.219395	-3.93715	8.24561e-05	0.00149295	DOWN
ENSMUSG00000024660	Incenp	529.008	-0.905309	0.230066	-3.935	8.31957e-05	0.00150471	DOWN
ENSMUSG00000024663	Rab3il1	1125.69	-0.768253	0.19568	-3.92606	8.63492e-05	0.00154146	DOWN
ENSMUSG00000048327	Ckap2l	226.551	-1.12316	0.286165	-3.92486	8.67803e-05	0.00154288	DOWN
ENSMUSG00000025742	Prps2	252.105	-0.70967	0.180962	-3.92166	8.79408e-05	0.00155492	DOWN
ENSMUSG00000025355	Mmp19	469.783	-0.692697	0.177028	-3.91292	9.11867e-05	0.00159916	DOWN
ENSMUSG00000029163	Emilin1	2188.71	-0.864358	0.220896	-3.91296	9.11727e-05	0.00159916	DOWN
ENSMUSG00000001750	Tcirg1	3015.13	-0.652892	0.167181	-3.90529	9.41125e-05	0.00162866	DOWN
ENSMUSG00000035493	Tgfbi	3677.74	-0.906286	0.232045	-3.90565	9.39715e-05	0.00162866	DOWN
ENSMUSG00000056201	Cfl1	8250.81	-0.704419	0.180386	-3.90507	9.41989e-05	0.00162866	DOWN
ENSMUSG00000026779	Mastl	107.177	-0.819838	0.210073	-3.90264	9.51488e-05	0.00163647	DOWN
ENSMUSG00000036356	Csgalnact1	499.597	-0.758379	0.194748	-3.89416	9.85415e-05	0.00168063	DOWN
ENSMUSG00000030104	Edem1	1110.74	-0.706197	0.181446	-3.89205	9.9401e-05	0.00169118	DOWN
ENSMUSG00000089942	Pira2	42.8222	-1.46532	0.376598	-3.89095	9.98543e-05	0.0016961	DOWN
ENSMUSG00000035385	Ccl2	220.496	-1.08968	0.280194	-3.88901	0.000100653	0.00170449	DOWN
ENSMUSG00000022500	Litaf	1441.34	-0.676615	0.174157	-3.88509	0.000102291	0.00172524	DOWN
ENSMUSG00000036943	Rab8b	1535.23	-0.66453	0.171066	-3.88465	0.000102477	0.00172664	DOWN
ENSMUSG00000026986	Hnmt	60.7111	-0.833264	0.214983	-3.87595	0.000106209	0.00177701	DOWN
ENSMUSG00000044042	Fmn1	236.737	-0.834328	0.215471	-3.87212	0.000107894	0.00179519	DOWN
ENSMUSG00000002289	Angptl4	1362.29	-0.737991	0.190636	-3.8712	0.000108299	0.0017994	DOWN
ENSMUSG00000022885	St6gal1	468.133	-0.745988	0.1928	-3.86923	0.000109181	0.00181046	DOWN
ENSMUSG00000028583	Pdpn	841.787	-0.608932	0.157455	-3.86734	0.00011003	0.00182092	DOWN
ENSMUSG00000045382	Cxcr4	1068.75	-0.704828	0.182283	-3.86668	0.000110328	0.00182406	DOWN
ENSMUSG00000070462	Tlnrd1	572.745	-0.684327	0.177032	-3.86555	0.000110839	0.00183031	DOWN
ENSMUSG00000040836	Gpr161	139.527	-0.594663	0.154079	-3.85948	0.000113627	0.00186003	DOWN
ENSMUSG00000024713	Pcsk5	380.596	-0.992317	0.257343	-3.85601	0.000115255	0.00187407	DOWN
ENSMUSG00000021676	Iqgap2	497.398	-0.832507	0.216107	-3.85229	0.000117016	0.00189534	DOWN
ENSMUSG00000079625	Tm4sf19	32.638	-1.86098	0.483325	-3.85038	0.000117935	0.00190104	DOWN
ENSMUSG00000020123	Avpr1a	120.709	-0.939606	0.244169	-3.84818	0.000118997	0.00191448	DOWN
ENSMUSG00000040734	Ppp1r13l	191.258	-0.60768	0.157952	-3.84724	0.000119458	0.00192004	DOWN
ENSMUSG00000037892	Pcdh18	354.795	-0.662841	0.172303	-3.84696	0.000119592	0.00192035	DOWN
ENSMUSG00000042271	Nxt2	135.13	-0.828664	0.215491	-3.84547	0.000120321	0.00192652	DOWN
ENSMUSG00000023022	Lima1	2286.95	-0.649535	0.169043	-3.84242	0.000121827	0.00194136	DOWN
ENSMUSG00000029661	Col1a2	82348.7	-0.63624	0.165594	-3.84216	0.000121957	0.00194158	DOWN
ENSMUSG00000037278	Tmem97	228.124	-0.723628	0.188377	-3.84139	0.000122341	0.001944	DOWN
ENSMUSG00000018398	Septin8	1751.54	-0.635142	0.165382	-3.84046	0.000122806	0.00194851	DOWN
ENSMUSG00000027907	S100a11	1803	-0.701359	0.182629	-3.84035	0.000122858	0.00194851	DOWN
ENSMUSG00000062593	Gm49339	1061.05	-1.05176	0.274486	-3.83174	0.000127238	0.0019961	DOWN
ENSMUSG00000051615	Rap2a	806.929	-0.691782	0.180985	-3.82232	0.000132199	0.00204062	DOWN
ENSMUSG00000033721	Vav3	255.49	-0.612411	0.160383	-3.81842	0.000134308	0.00205813	DOWN
ENSMUSG00000019823	Mical1	493.34	-0.696632	0.182907	-3.80867	0.000139716	0.00212046	DOWN
ENSMUSG00000036622	Atp13a2	2358.84	-0.650262	0.170737	-3.80856	0.000139777	0.00212046	DOWN
ENSMUSG00000001228	Uhrf1	480.043	-0.911591	0.239541	-3.80558	0.000141471	0.00213648	DOWN
ENSMUSG00000025192	Entpd7	216.788	-0.808997	0.212792	-3.80182	0.000143634	0.00215942	DOWN
ENSMUSG00000032020	Ubash3b	321.381	-0.713132	0.18771	-3.79911	0.000145217	0.00217734	DOWN
ENSMUSG00000037306	Man1c1	1335.28	-0.792072	0.208838	-3.79275	0.000148986	0.00221208	DOWN
ENSMUSG00000040522	Tlr8	278.172	-0.973248	0.257095	-3.78556	0.000153364	0.00223833	DOWN
ENSMUSG00000025534	Gusb	1819.28	-0.784686	0.20737	-3.78399	0.000154334	0.00224764	DOWN
ENSMUSG00000042331	Specc1	372.398	-0.797066	0.210797	-3.7812	0.000156074	0.00226315	DOWN
ENSMUSG00000025372	Baiap2	472.663	-0.677033	0.179102	-3.78016	0.000156731	0.00226873	DOWN
ENSMUSG00000019539	Rcn3	1757.1	-0.774791	0.205003	-3.77942	0.000157192	0.00227345	DOWN
ENSMUSG00000034593	Myo5a	1819.62	-0.707381	0.187246	-3.77782	0.000158206	0.00227688	DOWN
ENSMUSG00000056529	Ptafr	872.948	-0.657127	0.173984	-3.77694	0.000158769	0.00228246	DOWN
ENSMUSG00000014813	Stc1	63.5853	-1.02846	0.272405	-3.77548	0.000159703	0.00228496	DOWN
ENSMUSG00000048126	Col6a3	16274.7	-0.702753	0.186109	-3.77603	0.000159347	0.00228496	DOWN
ENSMUSG00000043157	Arl11	202.788	-1.16079	0.308106	-3.76749	0.000164895	0.0023374	DOWN
ENSMUSG00000041064	Pif1	94.0148	-1.28344	0.341091	-3.76275	0.000168056	0.0023745	DOWN
ENSMUSG00000031827	Cotl1	2475.56	-0.868305	0.230846	-3.76141	0.000168961	0.00238289	DOWN
ENSMUSG00000021486	Prelid1	1733.68	-0.695622	0.185057	-3.75896	0.000170621	0.00239424	DOWN
ENSMUSG00000069607	Cd300ld3	34.0773	-1.19789	0.318947	-3.75577	0.000172806	0.00240778	DOWN
ENSMUSG00000017754	Pltp	3435.12	-0.822214	0.21951	-3.74567	0.000179912	0.00246872	DOWN
ENSMUSG00000029664	Tfpi2	165.77	-0.72118	0.192542	-3.74558	0.00017998	0.00246872	DOWN
ENSMUSG00000070780	Rbm47	184.672	-0.780453	0.208419	-3.74464	0.000180656	0.00247394	DOWN
ENSMUSG00000034957	Cebpa	1244.48	-0.726756	0.194254	-3.74126	0.000183097	0.00249884	DOWN
ENSMUSG00000022070	Bora	169.582	-0.707172	0.189222	-3.73726	0.000186035	0.00251877	DOWN
ENSMUSG00000001128	Cfp	1001.64	-0.867021	0.232009	-3.73701	0.000186218	0.00251921	DOWN
ENSMUSG00000034708	Grn	9040.6	-0.851742	0.228038	-3.73508	0.000187653	0.00253452	DOWN
ENSMUSG00000006360	Crip1	1433.21	-0.670477	0.179564	-3.73391	0.000188529	0.00254226	DOWN
ENSMUSG00000034686	Prr7	98.6387	-0.676479	0.181237	-3.73256	0.000189543	0.00255182	DOWN
ENSMUSG00000005470	Asf1b	177.294	-0.728462	0.195303	-3.72991	0.000191552	0.00256649	DOWN
ENSMUSG00000029363	Rfc5	258.274	-0.618907	0.166117	-3.72572	0.000194758	0.00258669	DOWN
ENSMUSG00000034641	Cd300ld	523.432	-1.04389	0.280275	-3.7245	0.000195701	0.00259103	DOWN
ENSMUSG00000078949	R3hdml	187.398	-0.839963	0.225627	-3.7228	0.000197023	0.00260437	DOWN
ENSMUSG00000007080	Pole	179.438	-0.788439	0.211807	-3.72245	0.000197299	0.0026052	DOWN
ENSMUSG00000040907	Atp1a3	262.034	-1.21551	0.326777	-3.7197	0.00019946	0.0026249	DOWN
ENSMUSG00000003348	Mob3a	135.593	-0.624744	0.168134	-3.71576	0.000202598	0.00264535	DOWN
ENSMUSG00000026437	Cdk18	227.004	-0.814328	0.219148	-3.71588	0.000202501	0.00264535	DOWN
ENSMUSG00000031004	Mki67	1345.19	-0.85018	0.228756	-3.71653	0.000201976	0.00264535	DOWN
ENSMUSG00000054675	Tmem119	785.592	-0.698832	0.188435	-3.70861	0.000208398	0.00269934	DOWN
ENSMUSG00000056427	Slit3	673.622	-0.788265	0.212536	-3.70886	0.000208193	0.00269934	DOWN
ENSMUSG00000001751	Naglu	719.182	-0.717657	0.193548	-3.70791	0.000208977	0.00270266	DOWN
ENSMUSG00000022440	C1qtnf6	2178.09	-0.65204	0.175861	-3.7077	0.000209152	0.00270284	DOWN
ENSMUSG00000026648	Dclre1c	326.017	-0.747261	0.201634	-3.70602	0.000210539	0.00271657	DOWN
ENSMUSG00000047045	Tmem164	837.672	-0.723981	0.195431	-3.70453	0.00021178	0.00272629	DOWN
ENSMUSG00000022665	Ccdc80	3254.39	-0.655454	0.177084	-3.70137	0.000214439	0.00274573	DOWN
ENSMUSG00000024742	Fen1	21.0921	-1.41331	0.381797	-3.70173	0.000214134	0.00274573	DOWN
ENSMUSG00000102336	Gm37233	26.8955	-1.01669	0.274643	-3.70184	0.000214041	0.00274573	DOWN
ENSMUSG00000028664	Ephb2	273.132	-0.636099	0.171922	-3.69994	0.000215653	0.00275497	DOWN
ENSMUSG00000040158	Tax1bp3	394.411	-0.609899	0.164853	-3.69965	0.000215901	0.00275603	DOWN
ENSMUSG00000020695	Mrc2	3114.11	-0.635326	0.171787	-3.69834	0.000217012	0.0027681	DOWN
ENSMUSG00000054342	Kcnn4	299.512	-1.14127	0.309203	-3.69103	0.000223352	0.00281679	DOWN
ENSMUSG00000034271	Jdp2	413.657	-0.677283	0.183588	-3.68915	0.000225003	0.00283122	DOWN
ENSMUSG00000021130	Galnt16	337.851	-0.644052	0.174634	-3.688	0.000226022	0.00284152	DOWN
ENSMUSG00000022346	Myc	327.581	-0.639676	0.173455	-3.68785	0.000226161	0.00284152	DOWN
ENSMUSG00000028931	Kcnab2	304.395	-1.15549	0.313381	-3.68717	0.000226759	0.00284689	DOWN
ENSMUSG00000009687	Fxyd5	1270.43	-0.793862	0.215368	-3.68608	0.000227736	0.00285358	DOWN
ENSMUSG00000034311	Kif4	174.238	-0.966301	0.262247	-3.6847	0.000228973	0.00285984	DOWN
ENSMUSG00000035799	Twist1	203.954	-0.705056	0.191348	-3.68469	0.000228985	0.00285984	DOWN
ENSMUSG00000037572	Wdhd1	172.612	-0.613364	0.166509	-3.68368	0.000229892	0.00286519	DOWN
ENSMUSG00000056131	Pgm3	181.934	-0.608957	0.165658	-3.676	0.000236922	0.00293056	DOWN
ENSMUSG00000028238	Atp6v0d2	217.476	-1.1583	0.315465	-3.67172	0.000240927	0.00296476	DOWN
ENSMUSG00000024165	Jpt2	586.186	-0.771748	0.210341	-3.66903	0.000243474	0.00298514	DOWN
ENSMUSG00000051243	Islr2	205.449	-0.747576	0.203792	-3.66833	0.000244144	0.00298898	DOWN
ENSMUSG00000026708	Cenpl	108.629	-0.9864	0.269109	-3.66542	0.000246931	0.00301649	DOWN
ENSMUSG00000021388	Aspn	3725.12	-0.78937	0.215368	-3.66523	0.000247121	0.00301661	DOWN
ENSMUSG00000006398	Cdc20	320.497	-0.99221	0.271204	-3.65854	0.000253656	0.00306731	DOWN
ENSMUSG00000037010	Apln	704.118	-0.875372	0.239284	-3.6583	0.000253895	0.00306799	DOWN
ENSMUSG00000022385	Gtse1	127.745	-1.00827	0.276164	-3.65097	0.000261248	0.00311249	DOWN
ENSMUSG00000013707	Tnfaip8l2	386.289	-0.781482	0.214101	-3.65006	0.000262182	0.00311863	DOWN
ENSMUSG00000048677	Tpcn2	673.221	-0.62927	0.172515	-3.64762	0.000264677	0.00313265	DOWN
ENSMUSG00000032300	1700017B05Rik	519.473	-0.605178	0.166006	-3.64553	0.000266845	0.0031517	DOWN
ENSMUSG00000002020	Ltbp2	1973.71	-1.2028	0.33013	-3.64342	0.000269042	0.00316144	DOWN
ENSMUSG00000024664	Fads3	709.585	-0.657105	0.180347	-3.64355	0.000268901	0.00316144	DOWN
ENSMUSG00000073492	Gm10521	55.7891	-1.08146	0.296923	-3.64224	0.000270279	0.0031677	DOWN
ENSMUSG00000058624	Gda	750.711	-0.642731	0.176612	-3.63923	0.000273451	0.00319147	DOWN
ENSMUSG00000058672	Tubb2a	2182.24	-0.689744	0.189574	-3.63839	0.000274348	0.00319304	DOWN
ENSMUSG00000091387	Gcnt4	63.5636	-1.1917	0.327511	-3.63867	0.000274054	0.00319304	DOWN
ENSMUSG00000039646	Vasn	755.462	-0.72222	0.198912	-3.63085	0.000282486	0.00326506	DOWN
ENSMUSG00000032783	Troap	86.95	-1.04862	0.288831	-3.63056	0.000282803	0.00326648	DOWN
ENSMUSG00000025232	Hexa	4004.23	-0.62426	0.172043	-3.62851	0.000285065	0.00328807	DOWN
ENSMUSG00000004791	Pgf	126.577	-1.02188	0.281871	-3.62535	0.000288568	0.00331477	DOWN
ENSMUSG00000022844	Pdia5	369.901	-0.789912	0.217932	-3.62459	0.000289425	0.0033166	DOWN
ENSMUSG00000027715	Ccna2	509.171	-0.860127	0.237283	-3.62489	0.00028908	0.0033166	DOWN
ENSMUSG00000057417	Dcpp3	10.5538	-2.63084	0.725931	-3.6241	0.000289971	0.00331951	DOWN
ENSMUSG00000031103	Elf4	784.135	-0.644327	0.177865	-3.62256	0.000291703	0.00333477	DOWN
ENSMUSG00000018927	Ccl6	1266.15	-0.648536	0.179056	-3.62198	0.000292358	0.00333998	DOWN
ENSMUSG00000029580	Actb	28254.4	-0.602556	0.166407	-3.62097	0.000293496	0.00334237	DOWN
ENSMUSG00000021318	Gli3	290.999	-0.680093	0.187954	-3.61841	0.000296422	0.00336247	DOWN
ENSMUSG00000025473	Adam8	1014.22	-1.69594	0.46871	-3.61831	0.000296535	0.00336247	DOWN
ENSMUSG00000040552	C3ar1	2247.43	-1.01959	0.281786	-3.61833	0.000296507	0.00336247	DOWN
ENSMUSG00000031722	Hp	817.212	-0.785793	0.217225	-3.61742	0.000297552	0.0033714	DOWN
ENSMUSG00000062127	Cttnbp2nl	846.838	-0.691338	0.191141	-3.61691	0.000298142	0.00337156	DOWN
ENSMUSG00000073821	8030451A03Rik	27.619	-1.77942	0.492615	-3.6122	0.000303612	0.00341727	DOWN
ENSMUSG00000058099	Nfam1	487.67	-0.928971	0.257212	-3.61169	0.000304209	0.00341939	DOWN
ENSMUSG00000092627	D130058E05Rik	20.8305	-1.40071	0.388264	-3.60762	0.000309015	0.00345881	DOWN
ENSMUSG00000036768	Kif15	195.479	-0.887168	0.24602	-3.60608	0.000310853	0.00347541	DOWN
ENSMUSG00000023972	Ptk7	693.707	-0.666591	0.185017	-3.60286	0.00031473	0.00350938	DOWN
ENSMUSG00000057123	Gja5	147.579	-0.810682	0.225129	-3.60097	0.000317027	0.00353029	DOWN
ENSMUSG00000030659	Nucb2	450.868	-0.615922	0.171058	-3.60066	0.000317416	0.00353228	DOWN
ENSMUSG00000008136	Fhl2	311.874	-0.798338	0.221839	-3.59873	0.000319772	0.00354742	DOWN
ENSMUSG00000046318	Ccbe1	597.441	-0.74707	0.207601	-3.59859	0.000319949	0.00354742	DOWN
ENSMUSG00000052151	Plpp2	136.123	-0.741735	0.20624	-3.59647	0.000322566	0.0035659	DOWN
ENSMUSG00000052688	Rab7b	609.109	-0.921159	0.256223	-3.59515	0.000324209	0.00357934	DOWN
ENSMUSG00000034394	Lif	35.7654	-1.32217	0.367876	-3.59407	0.00032555	0.00358468	DOWN
ENSMUSG00000021567	Nkd2	116.487	-0.827905	0.230426	-3.59293	0.000326976	0.00359331	DOWN
ENSMUSG00000029414	Kntc1	131.787	-0.836474	0.232851	-3.59231	0.000327757	0.00359717	DOWN
ENSMUSG00000038943	Prc1	402.898	-0.769695	0.214255	-3.59243	0.000327606	0.00359717	DOWN
ENSMUSG00000041592	Sdk2	113.646	-0.69208	0.192677	-3.59192	0.000328257	0.00359815	DOWN
ENSMUSG00000021367	Edn1	44.5507	-0.845238	0.235386	-3.59086	0.000329583	0.00360774	DOWN
ENSMUSG00000030641	Ddias	49.7748	-1.11972	0.311989	-3.58897	0.000331981	0.00363163	DOWN
ENSMUSG00000024621	Csf1r	6591.62	-0.854234	0.238263	-3.58526	0.000336745	0.00367175	DOWN
ENSMUSG00000046169	Adamts6	87.1047	-0.705683	0.19711	-3.58015	0.000343401	0.00372492	DOWN
ENSMUSG00000021457	Syk	1358.72	-0.820813	0.229328	-3.57921	0.000344633	0.00372862	DOWN
ENSMUSG00000027661	Slc2a10	119.534	-0.77221	0.215748	-3.57923	0.000344611	0.00372862	DOWN
ENSMUSG00000026725	Tnn	354.894	-1.27095	0.355182	-3.57831	0.000345818	0.0037294	DOWN
ENSMUSG00000030798	Cd37	631.02	-0.871938	0.243648	-3.57869	0.000345326	0.0037294	DOWN
ENSMUSG00000027469	Tpx2	439.911	-0.940643	0.262985	-3.57679	0.00034784	0.00374157	DOWN
ENSMUSG00000072082	Ccnf	191.754	-0.796339	0.222818	-3.57394	0.000351645	0.00377449	DOWN
ENSMUSG00000026981	Il1rn	139.826	-0.728744	0.203951	-3.57313	0.000352746	0.00377736	DOWN
ENSMUSG00000034595	Ppp1r18	1266.93	-0.672954	0.18855	-3.56911	0.0003582	0.00381624	DOWN
ENSMUSG00000022488	Nckap1l	1890.24	-0.946947	0.265599	-3.56533	0.0003634	0.00385692	DOWN
ENSMUSG00000045679	Pqlc3	389.32	-0.841653	0.236155	-3.56398	0.000365275	0.00386702	DOWN
ENSMUSG00000015766	Eps8	489.415	-0.649644	0.182394	-3.56176	0.000368383	0.00389008	DOWN
ENSMUSG00000020102	Slc16a7	123.518	-0.885698	0.248755	-3.56053	0.000370109	0.00389603	DOWN
ENSMUSG00000040690	Col16a1	3517.46	-0.737248	0.207047	-3.56078	0.000369755	0.00389603	DOWN
ENSMUSG00000034947	Tmem106a	965.162	-0.806764	0.226609	-3.56016	0.00037063	0.00389875	DOWN
ENSMUSG00000031246	Sh3bgrl	2314.42	-0.632073	0.177561	-3.55976	0.000371197	0.00390013	DOWN
ENSMUSG00000031298	Adgrg2	55.7439	-0.927713	0.260664	-3.55904	0.000372206	0.00390828	DOWN
ENSMUSG00000022360	Atad2	400.798	-0.680082	0.191161	-3.55764	0.000374205	0.00391699	DOWN
ENSMUSG00000042759	Apobr	247.088	-0.943185	0.265166	-3.55696	0.000375168	0.00392217	DOWN
ENSMUSG00000043556	Fbxl7	21.2003	-1.50679	0.423969	-3.55401	0.0003794	0.00395653	DOWN
ENSMUSG00000015968	Cacna1d	214.321	-0.841088	0.236843	-3.55124	0.000383417	0.00398691	DOWN
ENSMUSG00000028494	Plin2	2345.6	-0.677497	0.190837	-3.55013	0.000385034	0.00399667	DOWN
ENSMUSG00000056394	Lig1	432.9	-0.823295	0.231924	-3.54984	0.000385461	0.00399667	DOWN
ENSMUSG00000069792	Wfdc17	628.964	-0.703724	0.198508	-3.54506	0.000392519	0.00405797	DOWN
ENSMUSG00000025701	Alox5	94.083	-1.48636	0.419303	-3.54484	0.000392847	0.00405885	DOWN
ENSMUSG00000046561	Arsj	60.0216	-0.762713	0.215481	-3.53958	0.000400759	0.00411522	DOWN
ENSMUSG00000029762	Akr1b8	698.856	-0.623611	0.176652	-3.53016	0.000415309	0.00424899	DOWN
ENSMUSG00000108218	Olfr1372-ps1	93.0536	-0.727122	0.206082	-3.52832	0.000418213	0.00427087	DOWN
ENSMUSG00000056174	Col8a2	557.068	-0.983145	0.278757	-3.52689	0.000420466	0.00428865	DOWN
ENSMUSG00000046223	Plaur	252.786	-0.929013	0.263607	-3.52423	0.000424709	0.00431878	DOWN
ENSMUSG00000005973	Rcn1	1838.89	-0.664779	0.188678	-3.52334	0.000426138	0.00433067	DOWN
ENSMUSG00000031548	Sfrp1	1722.99	-0.867441	0.246272	-3.52229	0.000427829	0.0043426	DOWN
ENSMUSG00000068196	Col8a1	2906.68	-0.929907	0.264094	-3.52112	0.000429725	0.0043592	DOWN
ENSMUSG00000023191	P3h3	1177.84	-0.690087	0.196038	-3.52018	0.000431262	0.00436685	DOWN
ENSMUSG00000028108	Ecm1	1882.79	-0.609107	0.173145	-3.51789	0.000434985	0.00438863	DOWN
ENSMUSG00000026928	Card9	229.382	-0.65719	0.18685	-3.5172	0.000436118	0.00439476	DOWN
ENSMUSG00000002458	Rgs19	397.979	-0.62101	0.176648	-3.51552	0.000438896	0.0044095	DOWN
ENSMUSG00000035615	Frmpd1	312.814	-0.591426	0.16829	-3.51433	0.000440866	0.00442208	DOWN
ENSMUSG00000075028	Prdm11	105.765	-0.612142	0.174263	-3.51275	0.000443501	0.00444244	DOWN
ENSMUSG00000031098	Syt8	93.6187	-1.05063	0.299807	-3.50436	0.000457708	0.00455478	DOWN
ENSMUSG00000004207	Psap	43942.8	-0.624024	0.178267	-3.5005	0.000464379	0.00459386	DOWN
ENSMUSG00000032373	Car12	21.2117	-1.7118	0.489182	-3.49931	0.000466465	0.00460226	DOWN
ENSMUSG00000026072	Il1r1	837.834	-0.744409	0.212881	-3.49683	0.00047083	0.00463305	DOWN
ENSMUSG00000027750	Postn	46635.1	-0.713616	0.204361	-3.49193	0.000479542	0.00469396	DOWN
ENSMUSG00000040254	Sema3d	62.0652	-0.749379	0.215092	-3.484	0.000493988	0.00480727	DOWN
ENSMUSG00000034226	Rhov	18.5648	-2.2385	0.64261	-3.48346	0.000494983	0.00480857	DOWN
ENSMUSG00000027326	Knl1	138.511	-0.953997	0.274012	-3.48159	0.000498452	0.00483107	DOWN
ENSMUSG00000092060	Bend4	62.6195	-1.01443	0.291455	-3.48057	0.00050034	0.00484376	DOWN
ENSMUSG00000024691	Fam111a	544.343	-0.707843	0.20341	-3.47988	0.00050163	0.00485063	DOWN
ENSMUSG00000059498	Fcgr3	1665.79	-0.704316	0.202515	-3.47784	0.00050547	0.00488213	DOWN
ENSMUSG00000009614	Sardh	262.037	-0.669763	0.192614	-3.47723	0.000506621	0.00489043	DOWN
ENSMUSG00000036155	Mgat5	443.352	-0.728109	0.209617	-3.47352	0.000513672	0.0049414	DOWN
ENSMUSG00000037868	Egr2	114.26	-0.848242	0.244221	-3.47326	0.000514178	0.00494303	DOWN
ENSMUSG00000099398	Ms4a14	408.74	-0.8622	0.248292	-3.47252	0.000515594	0.00494852	DOWN
ENSMUSG00000024644	Cndp2	1744.04	-0.657898	0.189617	-3.46962	0.000521194	0.00499482	DOWN
ENSMUSG00000041362	Shtn1	378.334	-0.779514	0.224672	-3.46956	0.000521313	0.00499482	DOWN
ENSMUSG00000067377	Tspan6	427.325	-0.730976	0.210965	-3.46492	0.000530382	0.00504706	DOWN
ENSMUSG00000019726	Lyst	263.373	-0.67537	0.195048	-3.46258	0.000535032	0.00507691	DOWN
ENSMUSG00000028656	Cap1	2743.09	-0.631954	0.182822	-3.45665	0.000546928	0.00516927	DOWN
ENSMUSG00000014782	Plekhg4	115.153	-0.733829	0.212378	-3.4553	0.00054969	0.00519245	DOWN
ENSMUSG00000027699	Ect2	170.714	-0.82408	0.238575	-3.45417	0.000551983	0.005208	DOWN
ENSMUSG00000037375	Hhat	142.374	-0.647726	0.187548	-3.45365	0.000553057	0.00521249	DOWN
ENSMUSG00000020186	Csrp2	968.601	-0.897102	0.259956	-3.45098	0.000558563	0.00525256	DOWN
ENSMUSG00000030787	Lyve1	85.5319	-1.64944	0.478047	-3.45038	0.0005598	0.00525773	DOWN
ENSMUSG00000026355	Mcm6	752.673	-0.650762	0.188754	-3.44768	0.000565423	0.00529329	DOWN
ENSMUSG00000022489	Pde1b	351.816	-0.723477	0.209987	-3.44534	0.000570349	0.00533345	DOWN
ENSMUSG00000025150	Cbr2	576.677	-0.735599	0.21365	-3.44301	0.000575278	0.00536016	DOWN
ENSMUSG00000005800	Mmp8	20.0417	-1.47095	0.427356	-3.44199	0.000577452	0.00536989	DOWN
ENSMUSG00000039883	Lrrc17	1110.17	-0.802741	0.233342	-3.44019	0.000581303	0.00539698	DOWN
ENSMUSG00000046410	Kcnk6	314.824	-0.646296	0.188002	-3.43771	0.00058665	0.0054223	DOWN
ENSMUSG00000074622	Mafb	2206.17	-0.602757	0.175547	-3.43359	0.00059565	0.00548767	DOWN
ENSMUSG00000079111	Kdelr2	1723.59	-0.60807	0.17713	-3.4329	0.000597168	0.00548767	DOWN
ENSMUSG00000030867	Plk1	213.157	-1.11672	0.325357	-3.43228	0.00059852	0.00549563	DOWN
ENSMUSG00000009654	Oit3	13.8959	-1.64861	0.481045	-3.42715	0.000609962	0.00557318	DOWN
ENSMUSG00000032788	Pdxk	799.624	-0.663875	0.194033	-3.42146	0.000622856	0.00565787	DOWN
ENSMUSG00000025743	Sdc3	4793.36	-0.718316	0.210242	-3.41662	0.000634036	0.00573681	DOWN
ENSMUSG00000045658	Pid1	663.574	-0.778192	0.228338	-3.40807	0.000654252	0.00588475	DOWN
ENSMUSG00000074417	Gm14548	25.9905	-1.79473	0.527959	-3.39937	0.000675421	0.00601287	DOWN
ENSMUSG00000035004	Igsf6	553.755	-0.926561	0.272917	-3.39502	0.000686226	0.00607633	DOWN
ENSMUSG00000035390	Brsk1	87.7437	-0.618329	0.182122	-3.39513	0.00068596	0.00607633	DOWN
ENSMUSG00000048779	P2ry6	694.583	-0.791821	0.233321	-3.39369	0.00068957	0.00609763	DOWN
ENSMUSG00000025912	Mybl1	51.9905	-0.793549	0.233851	-3.39339	0.000690321	0.00610106	DOWN
ENSMUSG00000047534	Mis18bp1	120.129	-0.726248	0.214085	-3.39234	0.000692985	0.00612137	DOWN
ENSMUSG00000045594	Glb1	660.884	-0.614767	0.181277	-3.39131	0.000695597	0.00613486	DOWN
ENSMUSG00000022769	Sdf2l1	178.088	-0.712078	0.210069	-3.38973	0.00069961	0.00616688	DOWN
ENSMUSG00000058818	Pirb	1210.02	-0.741304	0.218765	-3.38859	0.000702537	0.00617967	DOWN
ENSMUSG00000020914	Top2a	1128.11	-0.829091	0.244775	-3.38716	0.000706194	0.00620206	DOWN
ENSMUSG00000001517	Foxm1	365.459	-0.902371	0.267237	-3.37667	0.00073369	0.00638661	DOWN
ENSMUSG00000021876	Rnase4	2281.85	-0.636001	0.188582	-3.37255	0.000744769	0.0064629	DOWN
ENSMUSG00000026480	Ncf2	715.097	-0.827102	0.245307	-3.3717	0.000747052	0.00646885	DOWN
ENSMUSG00000039497	Dse	1119.54	-0.671222	0.199155	-3.37036	0.000750713	0.00647756	DOWN
ENSMUSG00000004665	Cnn2	1355.97	-0.696498	0.207053	-3.36386	0.0007686	0.00658778	DOWN
ENSMUSG00000012519	Mlkl	247.115	-0.721074	0.214374	-3.36362	0.000769268	0.00658824	DOWN
ENSMUSG00000028873	Cdca8	245.602	-0.792874	0.23601	-3.35949	0.000780866	0.00665477	DOWN
ENSMUSG00000039062	Anpep	1708.35	-0.64757	0.192815	-3.35851	0.000783637	0.00665873	DOWN
ENSMUSG00000029910	Mad2l1	254.548	-0.803076	0.239191	-3.35746	0.000786614	0.00667048	DOWN
ENSMUSG00000057337	Chst3	115.836	-0.597819	0.178402	-3.35096	0.000805329	0.00679137	DOWN
ENSMUSG00000040152	Thbs1	2792.03	-1.51324	0.451618	-3.3507	0.000806072	0.00679421	DOWN
ENSMUSG00000026605	Cenpf	270.357	-0.855528	0.25535	-3.35041	0.000806921	0.00679795	DOWN
ENSMUSG00000069516	Lyz2	31670.4	-0.753092	0.225229	-3.34367	0.000826787	0.0069097	DOWN
ENSMUSG00000022969	Il10rb	710.276	-0.610513	0.182618	-3.34311	0.000828438	0.00691659	DOWN
ENSMUSG00000001348	Acp5	578.059	-0.627125	0.187625	-3.34244	0.00083046	0.00692005	DOWN
ENSMUSG00000020427	Igfbp3	1126.94	-0.700326	0.209553	-3.34199	0.000831799	0.00692394	DOWN
ENSMUSG00000026029	Casp8	572.159	-0.631464	0.189021	-3.34071	0.000835653	0.00693878	DOWN
ENSMUSG00000046589	Lrrc8e	20.9718	-1.29367	0.387723	-3.33659	0.000848116	0.00702422	DOWN
ENSMUSG00000021596	Mctp1	79.8756	-0.944164	0.283006	-3.3362	0.000849316	0.00702678	DOWN
ENSMUSG00000042029	Ncapg2	423.204	-0.71498	0.214512	-3.33306	0.000858959	0.00709361	DOWN
ENSMUSG00000040133	Gpr176	163.718	-0.896378	0.269196	-3.32983	0.000868981	0.00716225	DOWN
ENSMUSG00000044948	Cfap43	170.319	-0.89339	0.268368	-3.32897	0.000871672	0.00717736	DOWN
ENSMUSG00000028312	Smc2	397.197	-0.845234	0.254357	-3.32303	0.000890469	0.00729414	DOWN
ENSMUSG00000030929	Eri2	100.593	-0.619928	0.186632	-3.32165	0.000894858	0.00731434	DOWN
ENSMUSG00000021957	Tkt	1128.38	-0.673263	0.202711	-3.3213	0.000895996	0.0073165	DOWN
ENSMUSG00000044201	Cdc25c	63.5118	-1.06684	0.321472	-3.3186	0.000904683	0.00738024	DOWN
ENSMUSG00000040084	Bub1b	355.348	-0.870747	0.262619	-3.31562	0.000914393	0.0074341	DOWN
ENSMUSG00000026288	Inpp5d	1196.2	-0.788001	0.237787	-3.31389	0.000920066	0.00746935	DOWN
ENSMUSG00000037411	Serpine1	1262.33	-1.89369	0.572193	-3.30954	0.000934504	0.00755361	DOWN
ENSMUSG00000004730	Adgre1	2623.2	-0.935192	0.282724	-3.3078	0.000940324	0.00759332	DOWN
ENSMUSG00000027555	Car13	155.423	-0.709622	0.214551	-3.30747	0.000941414	0.00759846	DOWN
ENSMUSG00000045328	Cenpe	254.052	-0.999203	0.302208	-3.30634	0.000945231	0.00760361	DOWN
ENSMUSG00000028843	Sh3bgrl3	1618.76	-0.761843	0.230565	-3.30425	0.000952324	0.00764232	DOWN
ENSMUSG00000074916	Chst14	292.247	-0.600903	0.181947	-3.30263	0.000957842	0.00766855	DOWN
ENSMUSG00000023066	Rttn	114.091	-0.628307	0.19031	-3.30149	0.00096172	0.00768825	DOWN
ENSMUSG00000029915	Clec5a	196.406	-0.945991	0.286512	-3.30175	0.000960826	0.00768825	DOWN
ENSMUSG00000042942	Greb1l	12.3903	-1.30224	0.394521	-3.30082	0.000964028	0.00769936	DOWN
ENSMUSG00000045136	Tubb2b	1524.34	-0.665609	0.201749	-3.29919	0.000969647	0.00771739	DOWN
ENSMUSG00000002997	Prkar2b	273.778	-0.625124	0.189582	-3.29738	0.000975899	0.00774247	DOWN
ENSMUSG00000103037	Pcdhgb1	33.8526	-0.864244	0.262425	-3.2933	0.000990202	0.00783739	DOWN
ENSMUSG00000008845	Cd163	485.837	-0.914336	0.277966	-3.28938	0.00100407	0.00789998	DOWN
ENSMUSG00000071714	Csf2rb2	668.768	-0.654656	0.199276	-3.28517	0.00101922	0.00798407	DOWN
ENSMUSG00000016262	Sertad4	940.659	-0.603893	0.18387	-3.28435	0.00102218	0.00799227	DOWN
ENSMUSG00000056214	Pard6g	154.118	-0.659451	0.200828	-3.28366	0.00102469	0.00800445	DOWN
ENSMUSG00000027994	Mcub	191.965	-0.852881	0.260017	-3.28009	0.00103772	0.00808361	DOWN
ENSMUSG00000034906	Ncaph	232.812	-0.777733	0.237326	-3.27706	0.00104894	0.008152	DOWN
ENSMUSG00000070047	Fat1	1023.52	-0.651075	0.198772	-3.27548	0.00105484	0.00817514	DOWN
ENSMUSG00000028497	Hacd4	555.244	-0.903127	0.275754	-3.27512	0.00105617	0.00818164	DOWN
ENSMUSG00000041431	Ccnb1	290.019	-0.936465	0.286113	-3.27306	0.00106388	0.00822238	DOWN
ENSMUSG00000001270	Ckb	2012.99	-0.676815	0.206857	-3.2719	0.00106828	0.00824874	DOWN
ENSMUSG00000036905	C1qb	8548.5	-0.71187	0.217717	-3.2697	0.00107663	0.00828265	DOWN
ENSMUSG00000022676	Snai2	276.03	-0.672481	0.205831	-3.26715	0.00108637	0.00833846	DOWN
ENSMUSG00000028068	Iqgap3	388.956	-0.81685	0.250267	-3.26392	0.00109883	0.00841867	DOWN
ENSMUSG00000005142	Man2b1	3265.29	-0.628673	0.192814	-3.26052	0.00111208	0.00847554	DOWN
ENSMUSG00000020099	Unc5b	543.961	-0.669544	0.205359	-3.26035	0.00111274	0.00847554	DOWN
ENSMUSG00000038147	Cd84	990.221	-0.914958	0.280833	-3.25801	0.00112195	0.00852947	DOWN
ENSMUSG00000042182	Bend6	48.7216	-0.847847	0.260319	-3.25695	0.00112616	0.00855372	DOWN
ENSMUSG00000024827	Gldc	38.4796	-1.06022	0.325655	-3.25564	0.00113136	0.00858156	DOWN
ENSMUSG00000037902	Sirpa	5778.44	-0.801407	0.246204	-3.25505	0.00113371	0.00859157	DOWN
ENSMUSG00000055485	Soga1	723.32	-0.650181	0.199772	-3.25462	0.00113543	0.00860074	DOWN
ENSMUSG00000020897	Aurkb	216.011	-0.862898	0.265279	-3.25279	0.00114276	0.00863613	DOWN
ENSMUSG00000041707	Tmem273	62.2911	-0.781022	0.240388	-3.24901	0.00115807	0.00870916	DOWN
ENSMUSG00000030579	Tyrobp	1806.76	-0.721122	0.222158	-3.24599	0.00117044	0.00877071	DOWN
ENSMUSG00000030110	Ret	153.91	-0.695052	0.214354	-3.24254	0.00118469	0.00884976	DOWN
ENSMUSG00000036777	Anln	405.086	-0.841079	0.259462	-3.24163	0.00118849	0.0088714	DOWN
ENSMUSG00000058290	Espl1	267.198	-0.867244	0.267566	-3.24123	0.00119014	0.00887858	DOWN
ENSMUSG00000035783	Acta2	6579.28	-0.627486	0.193682	-3.23978	0.00119624	0.00892011	DOWN
ENSMUSG00000016179	Camk1g	21.5123	-1.38065	0.426292	-3.23873	0.00120062	0.0089385	DOWN
ENSMUSG00000025758	Plk4	201.041	-0.854338	0.263785	-3.23877	0.00120045	0.0089385	DOWN
ENSMUSG00000049723	Mmp12	557.431	-2.81148	0.868299	-3.23791	0.00120409	0.00895472	DOWN
ENSMUSG00000014361	Mertk	632.224	-0.699192	0.215951	-3.23773	0.00120483	0.00895629	DOWN
ENSMUSG00000024696	Lpxn	287.908	-0.772228	0.238621	-3.23621	0.00121126	0.00898813	DOWN
ENSMUSG00000041605	Inava	32.109	-1.21855	0.376764	-3.23425	0.00121961	0.0090341	DOWN
ENSMUSG00000072235	Tuba1a	5101.65	-0.621468	0.192149	-3.23431	0.00121937	0.0090341	DOWN
ENSMUSG00000025877	Hk3	379.298	-1.0075	0.311584	-3.23349	0.00122287	0.00904624	DOWN
ENSMUSG00000062248	Cks2	177.174	-0.787698	0.243808	-3.23082	0.00123436	0.00910308	DOWN
ENSMUSG00000059430	Actg2	45.2374	-1.06297	0.329144	-3.22949	0.00124013	0.00911353	DOWN
ENSMUSG00000020330	Hmmr	175.127	-1.10523	0.342585	-3.22613	0.00125476	0.00918072	DOWN
ENSMUSG00000029860	Zyx	2290.88	-0.592851	0.183829	-3.22502	0.00125964	0.00921245	DOWN
ENSMUSG00000031903	Pla2g15	948.106	-0.588111	0.182369	-3.22484	0.00126043	0.00921261	DOWN
ENSMUSG00000039577	Nphp4	35.7929	-0.960301	0.298026	-3.22221	0.00127206	0.00927897	DOWN
ENSMUSG00000039853	Trim14	134.59	-0.799979	0.248541	-3.2187	0.00128772	0.00936057	DOWN
ENSMUSG00000056130	Ticam2	85.584	-0.778107	0.24177	-3.21837	0.0012892	0.00936728	DOWN
ENSMUSG00000020654	Adcy3	319.21	-0.685134	0.213039	-3.216	0.00129989	0.00940817	DOWN
ENSMUSG00000026683	Nuf2	199.585	-0.870469	0.270681	-3.21585	0.00130061	0.00940932	DOWN
ENSMUSG00000031756	Cenpn	114.135	-0.990532	0.30813	-3.21465	0.00130602	0.00944033	DOWN
ENSMUSG00000021998	Lcp1	3582.74	-0.818838	0.254768	-3.21405	0.00130878	0.00944989	DOWN
ENSMUSG00000024598	Fbn2	314.78	-0.740431	0.230645	-3.21027	0.00132611	0.00955265	DOWN
ENSMUSG00000026365	Cfh	907.774	-0.665644	0.207434	-3.20895	0.00133222	0.00957186	DOWN
ENSMUSG00000022945	Chaf1b	116.716	-0.657421	0.205109	-3.20523	0.00134954	0.00967557	DOWN
ENSMUSG00000044017	Adgrd1	467.071	-0.789008	0.246269	-3.20385	0.00135605	0.00970145	DOWN
ENSMUSG00000040276	Pacsin1	89.2051	-0.679406	0.21208	-3.20354	0.00135748	0.00970342	DOWN
ENSMUSG00000031398	Plxna3	251.386	-0.645697	0.201746	-3.20054	0.0013717	0.00979248	DOWN
ENSMUSG00000023908	Pkmyt1	169.232	-0.71489	0.223394	-3.20013	0.00137365	0.00979811	DOWN
ENSMUSG00000078122	F630028O10Rik	128.856	-0.699909	0.21892	-3.1971	0.00138817	0.00987642	DOWN
ENSMUSG00000021678	F2rl1	103.557	-0.770487	0.241057	-3.19629	0.00139209	0.0098959	DOWN
ENSMUSG00000028599	Tnfrsf1b	1828.25	-0.716698	0.224342	-3.19467	0.00139989	0.00993956	DOWN
ENSMUSG00000038463	Olfml2b	1938.35	-0.587922	0.184034	-3.19465	0.00140001	0.00993956	DOWN
ENSMUSG00000000958	Slc7a7	283.711	-0.644691	0.201989	-3.19171	0.00141433	0.0100115	DOWN
ENSMUSG00000023505	Cdca3	304.39	-0.991365	0.310634	-3.19142	0.00141574	0.0100151	DOWN
ENSMUSG00000023015	Racgap1	624.42	-0.77675	0.243411	-3.19111	0.00141729	0.0100198	DOWN
ENSMUSG00000060063	Alox5ap	414.293	-0.949509	0.297728	-3.18919	0.00142674	0.0100696	DOWN
ENSMUSG00000019942	Cdk1	387.724	-0.860903	0.270427	-3.18349	0.00145509	0.010222	DOWN
ENSMUSG00000025324	Atp10a	159.591	-0.629978	0.198006	-3.18161	0.0014646	0.0102718	DOWN
ENSMUSG00000101462	Gm3052	23.2817	-1.03499	0.325665	-3.17807	0.00148259	0.0103762	DOWN
ENSMUSG00000039231	Suv39h1	265.716	-0.652149	0.20522	-3.1778	0.00148397	0.0103773	DOWN
ENSMUSG00000104346	Pcdhga3	45.03	-0.776939	0.244488	-3.17782	0.00148388	0.0103773	DOWN
ENSMUSG00000035273	Hpse	828.022	-0.836551	0.263348	-3.17659	0.00149016	0.0104031	DOWN
ENSMUSG00000036896	C1qc	6386.78	-0.658665	0.207346	-3.17665	0.00148985	0.0104031	DOWN
ENSMUSG00000031821	Gins2	118.795	-0.778878	0.245367	-3.17434	0.00150178	0.0104668	DOWN
ENSMUSG00000023940	Sgo1	83.2425	-1.16669	0.367779	-3.17225	0.0015126	0.0105335	DOWN
ENSMUSG00000086712	AI427809	95.9148	-0.667236	0.210355	-3.17196	0.00151415	0.0105399	DOWN
ENSMUSG00000099757	BE692007	155.588	-0.838158	0.26433	-3.17087	0.00151982	0.0105662	DOWN
ENSMUSG00000021069	Pygl	374.261	-0.707838	0.223348	-3.16922	0.00152848	0.0106044	DOWN
ENSMUSG00000072941	Sod3	931.596	-0.611425	0.192961	-3.16865	0.00153148	0.010612	DOWN
ENSMUSG00000045362	Tnfrsf26	40.6044	-0.854133	0.269605	-3.16809	0.00153443	0.0106279	DOWN
ENSMUSG00000047654	Tssk6	16.576	-1.07977	0.340838	-3.16798	0.00153504	0.0106279	DOWN
ENSMUSG00000068101	Cenpm	57.3919	-1.25727	0.397212	-3.16523	0.0015496	0.0106933	DOWN
ENSMUSG00000051650	B3gnt2	20.2807	-1.05408	0.33312	-3.16427	0.00155473	0.0107148	DOWN
ENSMUSG00000037035	Inhbb	111.272	-0.735025	0.232555	-3.16065	0.00157417	0.0108183	DOWN
ENSMUSG00000049719	Prss46	16.2482	-1.27581	0.403711	-3.16021	0.00157654	0.0108302	DOWN
ENSMUSG00000029126	Nsg1	294.37	-0.678293	0.214711	-3.1591	0.00158257	0.0108432	DOWN
ENSMUSG00000046805	Mpeg1	10486.9	-0.702339	0.22231	-3.15928	0.00158162	0.0108432	DOWN
ENSMUSG00000019773	Fbxo5	129.522	-0.735801	0.232968	-3.15837	0.00158654	0.0108579	DOWN
ENSMUSG00000025582	Nptx1	62.909	-1.00992	0.319943	-3.15655	0.00159649	0.0109046	DOWN
ENSMUSG00000045404	Kcnk13	223.037	-0.637894	0.202547	-3.14936	0.00163628	0.0111219	DOWN
ENSMUSG00000030055	Rab43	86.1844	-0.70667	0.224449	-3.14847	0.0016413	0.0111425	DOWN
ENSMUSG00000043300	B3galnt1	326.302	-0.630302	0.200686	-3.14073	0.00168525	0.0113757	DOWN
ENSMUSG00000044576	Garem2	22.5033	-1.45321	0.463066	-3.13824	0.00169963	0.0114365	DOWN
ENSMUSG00000031264	Btk	229.775	-0.87258	0.278158	-3.137	0.00170688	0.0114682	DOWN
ENSMUSG00000003779	Kif20a	221.507	-0.809439	0.258145	-3.1356	0.00171503	0.0114938	DOWN
ENSMUSG00000015950	Ncf1	846.968	-0.798068	0.254528	-3.13548	0.0017157	0.0114938	DOWN
ENSMUSG00000032400	Zwilch	127.963	-1.07396	0.342488	-3.13575	0.00171415	0.0114938	DOWN
ENSMUSG00000026357	Rgs18	85.7171	-1.04118	0.332239	-3.13384	0.00172538	0.0115448	DOWN
ENSMUSG00000032419	Tbx18	213.393	-0.693691	0.221639	-3.12983	0.00174909	0.0116662	DOWN
ENSMUSG00000072980	Oip5	45.34	-0.927701	0.296502	-3.12882	0.00175512	0.0116924	DOWN
ENSMUSG00000005447	Pafah1b3	150.413	-0.729705	0.233347	-3.12713	0.00176524	0.0117319	DOWN
ENSMUSG00000044583	Tlr7	519.255	-0.695023	0.22225	-3.12721	0.00176476	0.0117319	DOWN
ENSMUSG00000038527	C1rl	73.2015	-0.867107	0.277409	-3.12574	0.00177361	0.0117734	DOWN
ENSMUSG00000058152	Chsy3	41.4291	-1.23439	0.395072	-3.12446	0.00178134	0.0118107	DOWN
ENSMUSG00000059326	Csf2ra	948.464	-0.669439	0.214379	-3.12269	0.00179204	0.0118676	DOWN
ENSMUSG00000000290	Itgb2	1384.92	-0.819461	0.262522	-3.1215	0.00179933	0.0118971	DOWN
ENSMUSG00000033717	Adra2a	81.1309	-0.80624	0.258396	-3.12017	0.00180748	0.0119148	DOWN
ENSMUSG00000035711	Dok3	323.868	-0.642269	0.205896	-3.11939	0.00181228	0.0119402	DOWN
ENSMUSG00000036894	Rap2b	456.941	-0.618536	0.198541	-3.11541	0.00183686	0.0120548	DOWN
ENSMUSG00000085766	2810430I11Rik	22.4124	-1.20909	0.388289	-3.11388	0.00184642	0.012089	DOWN
ENSMUSG00000030677	Kif22	277.559	-0.692743	0.222718	-3.1104	0.00186836	0.0121989	DOWN
ENSMUSG00000031400	G6pdx	476.555	-0.603627	0.19415	-3.10907	0.00187676	0.0122399	DOWN
ENSMUSG00000089812	Gm15867	55.8541	-0.717329	0.230748	-3.10871	0.00187907	0.0122471	DOWN
ENSMUSG00000102543	Pcdhgc5	64.3415	-0.617101	0.19868	-3.106	0.00189637	0.0123341	DOWN
ENSMUSG00000019987	Arg1	109.508	-2.80072	0.90185	-3.10553	0.00189938	0.0123489	DOWN
ENSMUSG00000025314	Ptprj	1242.53	-0.646088	0.208164	-3.10375	0.00191087	0.0123996	DOWN
ENSMUSG00000004473	Clec11a	541.587	-0.692482	0.223333	-3.10068	0.00193079	0.0124901	DOWN
ENSMUSG00000049687	Pheta2	139.059	-0.590144	0.190344	-3.10041	0.00193254	0.0124918	DOWN
ENSMUSG00000019874	Fabp7	10.6964	-1.24901	0.403186	-3.09786	0.00194925	0.0125767	DOWN
ENSMUSG00000055818	A230083G16Rik	26.7525	-0.857371	0.276871	-3.09664	0.00195727	0.0126175	DOWN
ENSMUSG00000018008	Cyth4	1996.85	-0.745717	0.240919	-3.0953	0.00196615	0.0126607	DOWN
ENSMUSG00000069920	B3gnt9	316.681	-0.688772	0.222523	-3.09529	0.00196624	0.0126607	DOWN
ENSMUSG00000037624	Kcnk2	50.8714	-0.627592	0.202816	-3.09439	0.0019722	0.0126894	DOWN
ENSMUSG00000020399	Havcr2	221.452	-1.00262	0.324127	-3.0933	0.00197944	0.0127118	DOWN
ENSMUSG00000010797	Wnt2	14.7639	-1.40891	0.455825	-3.09091	0.00199545	0.0127947	DOWN
ENSMUSG00000021720	Rnf180	64.5662	-1.03098	0.334385	-3.08322	0.00204772	0.0130522	DOWN
ENSMUSG00000066800	Rnasel	599.843	-0.632939	0.205314	-3.08279	0.00205072	0.0130636	DOWN
ENSMUSG00000089809	Rasgef1b	340.179	-0.632023	0.205075	-3.08192	0.00205673	0.0130924	DOWN
ENSMUSG00000061132	Blnk	380.216	-0.857544	0.278346	-3.08085	0.00206407	0.0131092	DOWN
ENSMUSG00000097352	C920009B18Rik	51.0313	-0.810867	0.263208	-3.08071	0.00206506	0.0131106	DOWN
ENSMUSG00000049866	Arl4c	1326.6	-0.646255	0.209946	-3.0782	0.00208258	0.0131868	DOWN
ENSMUSG00000031165	Was	323.59	-0.766478	0.249378	-3.07356	0.00211518	0.0133528	DOWN
ENSMUSG00000064043	Trerf1	307.515	-0.629894	0.205281	-3.06845	0.0021517	0.013507	DOWN
ENSMUSG00000028370	Pappa	63.7384	-1.23704	0.403542	-3.06547	0.0021733	0.0136171	DOWN
ENSMUSG00000035683	Melk	145.731	-1.08725	0.355209	-3.06088	0.00220685	0.0137757	DOWN
ENSMUSG00000023994	Nfya	615.789	-0.59769	0.19532	-3.06006	0.00221293	0.0138034	DOWN
ENSMUSG00000030827	Fgf21	18.576	-1.02774	0.336185	-3.05705	0.00223527	0.0139117	DOWN
ENSMUSG00000044702	Palb2	59.0239	-0.714481	0.233738	-3.05677	0.00223739	0.0139197	DOWN
ENSMUSG00000025272	Tro	168.723	-0.621653	0.203429	-3.05586	0.00224412	0.0139512	DOWN
ENSMUSG00000027330	Cdc25b	507.959	-0.632161	0.206894	-3.05548	0.00224699	0.0139638	DOWN
ENSMUSG00000038357	Camp	22.9299	-2.13228	0.698395	-3.05312	0.00226476	0.0140482	DOWN
ENSMUSG00000029510	Gpc2	25.6687	-0.764556	0.250531	-3.05174	0.00227519	0.0140777	DOWN
ENSMUSG00000056220	Pla2g4a	181.152	-0.590022	0.193538	-3.04861	0.00229906	0.0141927	DOWN
ENSMUSG00000097993	Ptprv	115.143	-0.872703	0.286393	-3.04723	0.00230963	0.0142475	DOWN
ENSMUSG00000027656	Ccn5	641.863	-0.949018	0.311907	-3.04263	0.00234519	0.0143875	DOWN
ENSMUSG00000022021	Diaph3	147.185	-0.891524	0.293446	-3.03811	0.00238064	0.0145674	DOWN
ENSMUSG00000017499	Cdc6	88.4471	-0.734162	0.242282	-3.03019	0.00244399	0.014825	DOWN
ENSMUSG00000022479	Vdr	33.3251	-1.13929	0.375958	-3.03036	0.00244259	0.014825	DOWN
ENSMUSG00000026274	Pask	74.8634	-0.701721	0.231545	-3.03061	0.00244059	0.014825	DOWN
ENSMUSG00000021569	Trip13	107.328	-0.913873	0.301607	-3.03001	0.00244544	0.0148285	DOWN
ENSMUSG00000026532	Spta1	22.075	-1.07965	0.356553	-3.02802	0.00246166	0.0149052	DOWN
ENSMUSG00000037313	Tacc3	445.67	-0.706853	0.233669	-3.02502	0.00248617	0.0150265	DOWN
ENSMUSG00000024300	Myo1f	1205.87	-0.811927	0.26862	-3.02258	0.00250628	0.0151262	DOWN
ENSMUSG00000032491	Nradd	155.154	-0.590075	0.195309	-3.02123	0.00251748	0.0151774	DOWN
ENSMUSG00000041219	Arhgap11a	395.211	-0.751584	0.24883	-3.02048	0.00252378	0.0152099	DOWN
ENSMUSG00000037419	Endod1	548.048	-0.585739	0.193942	-3.02017	0.00252631	0.0152197	DOWN
ENSMUSG00000020120	Plek	1223.08	-0.729397	0.241707	-3.01769	0.00254707	0.0153156	DOWN
ENSMUSG00000036469	Marchf1	306.534	-0.754914	0.250527	-3.0133	0.0025842	0.0154511	DOWN
ENSMUSG00000069808	Fam57a	164.052	-0.608056	0.201846	-3.01248	0.00259123	0.0154771	DOWN
ENSMUSG00000003882	Il7r	195.376	-1.1562	0.384118	-3.01002	0.00261231	0.0155642	DOWN
ENSMUSG00000059173	Pde1a	70.9738	-0.611482	0.203186	-3.00947	0.00261706	0.0155814	DOWN
ENSMUSG00000070323	Mmp27	60.7802	-0.986713	0.328069	-3.00764	0.00263288	0.0156345	DOWN
ENSMUSG00000020377	Ltc4s	31.6226	-0.875302	0.291093	-3.00695	0.00263882	0.0156553	DOWN
ENSMUSG00000041112	Elmo1	429.303	-0.636872	0.211897	-3.00558	0.00265079	0.0157041	DOWN
ENSMUSG00000076441	Ass1	318.868	-0.753853	0.251054	-3.00275	0.00267553	0.0158338	DOWN
ENSMUSG00000050908	Tvp23a	54.5626	-0.643387	0.214295	-3.00233	0.00267917	0.0158498	DOWN
ENSMUSG00000040229	Gpr34	383.176	-0.621904	0.207199	-3.00148	0.00268672	0.0158776	DOWN
ENSMUSG00000027603	Ggt7	117.642	-0.690947	0.230407	-2.99882	0.0027103	0.0159659	DOWN
ENSMUSG00000028581	Laptm5	4468.22	-0.662038	0.220947	-2.99636	0.00273223	0.0160559	DOWN
ENSMUSG00000038156	Spon1	763.966	-0.629138	0.209975	-2.99625	0.00273318	0.0160559	DOWN
ENSMUSG00000022015	Tnfsf11	30.7016	-0.94537	0.315737	-2.99417	0.00275197	0.0161323	DOWN
ENSMUSG00000074476	Spc24	190.413	-0.733872	0.245443	-2.98999	0.00278989	0.0162748	DOWN
ENSMUSG00000019832	Rab32	402.02	-0.621434	0.207998	-2.98769	0.00281091	0.0163338	DOWN
ENSMUSG00000032564	Cpne4	14.2661	-1.59458	0.534006	-2.98607	0.00282589	0.0163992	DOWN
ENSMUSG00000026829	Gbgt1	83.0864	-0.662797	0.222117	-2.984	0.00284507	0.0164819	DOWN
ENSMUSG00000027797	Dclk1	4763.18	-0.604969	0.202754	-2.98376	0.00284732	0.0164836	DOWN
ENSMUSG00000028645	Slc2a1	299.55	-0.689274	0.23113	-2.98219	0.00286197	0.0165455	DOWN
ENSMUSG00000034116	Vav1	644.03	-0.675248	0.226579	-2.98019	0.00288071	0.0166366	DOWN
ENSMUSG00000005233	Spc25	154.323	-0.824111	0.276697	-2.97838	0.00289772	0.0167118	DOWN
ENSMUSG00000024737	Slc15a3	547.743	-0.774687	0.260235	-2.97688	0.002912	0.0167768	DOWN
ENSMUSG00000003585	Sec14l2	70.5259	-0.657008	0.220733	-2.97649	0.0029157	0.0167833	DOWN
ENSMUSG00000079445	B3gnt7	33.7502	-1.37908	0.463866	-2.97301	0.00294893	0.0169082	DOWN
ENSMUSG00000036412	Arsi	527.305	-0.760693	0.256048	-2.9709	0.00296931	0.0169901	DOWN
ENSMUSG00000029925	Tbxas1	396.585	-0.689604	0.232168	-2.97027	0.00297534	0.017013	DOWN
ENSMUSG00000019214	Chtf18	105.283	-0.902654	0.30431	-2.96623	0.00301472	0.0171912	DOWN
ENSMUSG00000097471	5830432E09Rik	46.1667	-0.902619	0.304403	-2.96522	0.00302471	0.017213	DOWN
ENSMUSG00000048922	Cdca2	150.293	-0.922423	0.311385	-2.96232	0.0030533	0.0173168	DOWN
ENSMUSG00000025001	Hells	193.811	-0.62464	0.210916	-2.96155	0.00306091	0.0173365	DOWN
ENSMUSG00000033031	Cip2a	222.98	-0.696725	0.235369	-2.96014	0.00307496	0.0173984	DOWN
ENSMUSG00000027827	Kcnab1	65.2453	-0.774574	0.261733	-2.95941	0.00308233	0.0174284	DOWN
ENSMUSG00000028527	Ak4	92.5346	-0.763625	0.258122	-2.95838	0.00309256	0.0174651	DOWN
ENSMUSG00000002111	Spi1	1098.35	-0.685325	0.231949	-2.95463	0.00313044	0.0176053	DOWN
ENSMUSG00000032254	Kif23	270.028	-0.862042	0.292372	-2.94844	0.00319386	0.0178243	DOWN
ENSMUSG00000078452	Raet1d	18.1184	-1.2861	0.436188	-2.94851	0.00319308	0.0178243	DOWN
ENSMUSG00000024989	Cep55	154.736	-0.808675	0.274359	-2.9475	0.0032035	0.0178603	DOWN
ENSMUSG00000085295	4930430E12Rik	41.4483	-1.46999	0.498929	-2.94628	0.00321617	0.0179011	DOWN
ENSMUSG00000051037	Zfp455	32.2984	-0.748121	0.254198	-2.94306	0.00324984	0.0180406	DOWN
ENSMUSG00000079553	Kifc1	247.562	-0.887075	0.301502	-2.94219	0.00325902	0.0180855	DOWN
ENSMUSG00000025330	Padi4	55.0878	-0.861269	0.292768	-2.94182	0.00326291	0.0181011	DOWN
ENSMUSG00000002771	Grin2d	94.8644	-0.70734	0.240759	-2.93795	0.00330385	0.0182798	DOWN
ENSMUSG00000025747	Tyms	213.421	-0.71287	0.242663	-2.93769	0.00330665	0.0182825	DOWN
ENSMUSG00000015880	Ncapg	145.88	-0.83769	0.285244	-2.93675	0.0033167	0.0183146	DOWN
ENSMUSG00000025804	Ccr1	103.375	-0.833182	0.283746	-2.93636	0.00332087	0.0183195	DOWN
ENSMUSG00000027323	Rad51	146.523	-0.619719	0.21112	-2.93539	0.00333128	0.0183467	DOWN
ENSMUSG00000030811	Fbxl19	409.778	-0.629546	0.214524	-2.93462	0.00333956	0.0183681	DOWN
ENSMUSG00000068335	Dok1	479.001	-0.599945	0.204653	-2.93152	0.00337306	0.0185159	DOWN
ENSMUSG00000022033	Pbk	170.404	-0.779184	0.265846	-2.93096	0.00337912	0.0185188	DOWN
ENSMUSG00000086695	Gm15247	24.11	-1.04586	0.356811	-2.93114	0.00337722	0.0185188	DOWN
ENSMUSG00000058542	Gm15590	20.9735	-1.01699	0.347113	-2.92986	0.00339117	0.01857	DOWN
ENSMUSG00000034329	Brip1	81.6957	-0.810285	0.276729	-2.92808	0.00341058	0.0186485	DOWN
ENSMUSG00000052384	Nrros	875.975	-0.712418	0.243685	-2.92352	0.00346095	0.0188501	DOWN
ENSMUSG00000106219	5830416I19Rik	14.0828	-1.17809	0.403525	-2.9195	0.00350594	0.0190047	DOWN
ENSMUSG00000040528	Milr1	148.775	-0.85253	0.292101	-2.91862	0.00351589	0.0190378	DOWN
ENSMUSG00000031838	Ifi30	1585.4	-0.627754	0.215168	-2.91751	0.00352836	0.0190807	DOWN
ENSMUSG00000033730	Egr3	60.1069	-1.15311	0.395654	-2.91445	0.00356313	0.0192068	DOWN
ENSMUSG00000024521	Pmaip1	375.259	-0.694327	0.238389	-2.91258	0.00358459	0.0192852	DOWN
ENSMUSG00000031129	Slc9a9	771.07	-0.661203	0.227063	-2.91199	0.00359138	0.0193155	DOWN
ENSMUSG00000041654	Slc39a11	304.215	-0.686261	0.235792	-2.91045	0.00360911	0.0193625	DOWN
ENSMUSG00000029082	Bst1	118.977	-0.849578	0.291976	-2.90975	0.00361719	0.0193796	DOWN
ENSMUSG00000042357	Gjb5	16.7161	-1.68037	0.577949	-2.90747	0.0036437	0.0194594	DOWN
ENSMUSG00000078771	Evi2a	779.769	-0.588126	0.202568	-2.90335	0.00369196	0.0196482	DOWN
ENSMUSG00000020785	Camkk1	77.0523	-0.625211	0.215553	-2.9005	0.00372572	0.0197839	DOWN
ENSMUSG00000079017	Ifi27l2a	1097.93	-0.838487	0.289248	-2.89885	0.00374536	0.0198693	DOWN
ENSMUSG00000033033	Calhm2	209.296	-0.699418	0.241422	-2.89708	0.00376659	0.0199626	DOWN
ENSMUSG00000040372	Gpr63	71.1609	-0.696398	0.240387	-2.89698	0.00376772	0.0199626	DOWN
ENSMUSG00000020363	Gfpt2	335.549	-0.586715	0.202816	-2.89284	0.00381779	0.0201641	DOWN
ENSMUSG00000001349	Cnn1	27.4871	-1.19679	0.413802	-2.89217	0.00382589	0.0202005	DOWN
ENSMUSG00000037161	Mgarp	48.906	-1.06412	0.368215	-2.88993	0.00385326	0.0202747	DOWN
ENSMUSG00000057706	Mex3b	288.997	-0.867533	0.300621	-2.8858	0.00390414	0.0204717	DOWN
ENSMUSG00000078956	Gm14221	50.3996	-0.798579	0.277865	-2.87398	0.0040533	0.0210082	DOWN
ENSMUSG00000006519	Cyba	1999.38	-0.608238	0.211682	-2.87336	0.00406129	0.0210323	DOWN
ENSMUSG00000020573	Pik3cg	321.981	-0.731367	0.254669	-2.87184	0.00408092	0.0211093	DOWN
ENSMUSG00000032359	Ctsh	2837.85	-0.618327	0.215466	-2.86972	0.00410836	0.0212301	DOWN
ENSMUSG00000032113	Chek1	75.9012	-0.789449	0.275156	-2.86909	0.00411653	0.0212396	DOWN
ENSMUSG00000024180	Tmem8	279.99	-0.68115	0.237846	-2.86384	0.00418546	0.0214923	DOWN
ENSMUSG00000069793	Slfn9	230.314	-0.608563	0.212502	-2.86379	0.00418604	0.0214923	DOWN
ENSMUSG00000040751	Lat2	263.458	-0.791712	0.276491	-2.86343	0.00419086	0.0215038	DOWN
ENSMUSG00000051439	Cd14	490.459	-0.609754	0.213067	-2.8618	0.00421242	0.0215682	DOWN
ENSMUSG00000027996	Sfrp2	1903.53	-0.728932	0.254905	-2.85962	0.00424148	0.0216772	DOWN
ENSMUSG00000089968	Nckap5los	24.0948	-0.943559	0.330312	-2.85657	0.00428251	0.0218365	DOWN
ENSMUSG00000097908	4933404O12Rik	60.7056	-0.710832	0.248853	-2.85643	0.00428434	0.0218365	DOWN
ENSMUSG00000017146	Brca1	100.971	-0.858695	0.300711	-2.85555	0.00429623	0.0218745	DOWN
ENSMUSG00000054293	P2ry10b	75.2607	-0.838546	0.29385	-2.85366	0.00432191	0.0219676	DOWN
ENSMUSG00000027654	Fam83d	130.006	-0.684008	0.240074	-2.84916	0.00438355	0.0222264	DOWN
ENSMUSG00000031387	Renbp	419.704	-0.58894	0.206734	-2.84878	0.00438873	0.0222324	DOWN
ENSMUSG00000041842	Fhdc1	56.9853	-0.911292	0.32003	-2.84752	0.00440619	0.0223007	DOWN
ENSMUSG00000074785	Plxnc1	378.857	-0.73136	0.25701	-2.84564	0.00443218	0.0223787	DOWN
ENSMUSG00000031022	BC051019	47.0394	-0.687012	0.241488	-2.84491	0.00444244	0.0224102	DOWN
ENSMUSG00000045751	Mms22l	104.586	-0.716536	0.252089	-2.84239	0.00447761	0.0225426	DOWN
ENSMUSG00000002068	Ccne1	122.724	-0.612583	0.21563	-2.8409	0.0044986	0.0226254	DOWN
ENSMUSG00000036887	C1qa	7766.12	-0.629259	0.221691	-2.83845	0.00453328	0.0227452	DOWN
ENSMUSG00000020709	Adap2	487.525	-0.586753	0.206738	-2.83815	0.00453765	0.0227574	DOWN
ENSMUSG00000027490	E2f1	270.829	-0.659471	0.232392	-2.83775	0.00454321	0.0227677	DOWN
ENSMUSG00000051920	Rspo2	23.0137	-1.48116	0.522263	-2.83604	0.00456765	0.0228423	DOWN
ENSMUSG00000078502	Gm13212	86.2119	-0.740451	0.261417	-2.83245	0.00461923	0.0230315	DOWN
ENSMUSG00000045165	AI467606	199.235	-0.704578	0.248868	-2.83113	0.00463833	0.023113	DOWN
ENSMUSG00000023982	Guca1a	41.641	-0.780152	0.275977	-2.82687	0.00470048	0.0233463	DOWN
ENSMUSG00000027322	Siglec1	1231.1	-0.897952	0.318023	-2.82354	0.00474964	0.0235346	DOWN
ENSMUSG00000040204	Pclaf	444.892	-0.828817	0.293677	-2.82221	0.00476943	0.0236257	DOWN
ENSMUSG00000079654	Prrt4	26.8987	-1.17525	0.416946	-2.81872	0.00482157	0.0237986	DOWN
ENSMUSG00000090399	NA	56.0409	-0.834045	0.295898	-2.81869	0.00482202	0.0237986	DOWN
ENSMUSG00000027496	Aurka	177.699	-0.784567	0.278654	-2.81556	0.00486916	0.023957	DOWN
ENSMUSG00000051517	Arhgef39	77.4024	-0.873632	0.310301	-2.81544	0.00487112	0.0239593	DOWN
ENSMUSG00000020234	4930404N11Rik	24.5652	-0.927203	0.330135	-2.80856	0.00497638	0.0243342	DOWN
ENSMUSG00000028613	Lrp8	69.2058	-0.748705	0.266828	-2.80594	0.00501699	0.0244827	DOWN
ENSMUSG00000047259	Mc4r	16.323	-1.13453	0.404493	-2.80482	0.0050344	0.0245248	DOWN
ENSMUSG00000040855	Reps2	211.896	-0.721939	0.257642	-2.80211	0.00507702	0.0246749	DOWN
ENSMUSG00000041498	Kif14	100.464	-0.873131	0.311865	-2.79971	0.00511486	0.0248228	DOWN
ENSMUSG00000040703	Cyp2s1	25.0944	-0.970411	0.347354	-2.79372	0.00521057	0.0251634	DOWN
ENSMUSG00000029919	Hpgds	787.585	-0.612507	0.219383	-2.79196	0.00523904	0.0252572	DOWN
ENSMUSG00000061878	Sphk1	143.455	-0.597132	0.214243	-2.78717	0.00531702	0.0255555	DOWN
ENSMUSG00000033685	Ucp2	3722.22	-0.595561	0.214113	-2.78152	0.00541048	0.0258677	DOWN
ENSMUSG00000051220	Ercc6l	94.7003	-0.817817	0.294015	-2.78155	0.00541007	0.0258677	DOWN
ENSMUSG00000027331	Knstrn	238.37	-0.804571	0.289681	-2.77743	0.00547903	0.0260986	DOWN
ENSMUSG00000039257	Vstm2b	27.5597	-0.928379	0.335349	-2.76839	0.00563334	0.0267121	DOWN
ENSMUSG00000039208	Metrnl	621.62	-0.637526	0.230827	-2.76192	0.0057462	0.027071	DOWN
ENSMUSG00000028175	Depdc1a	75.3038	-1.06517	0.3858	-2.76093	0.0057637	0.0271001	DOWN
ENSMUSG00000044206	Vsig4	27.7526	-1.27932	0.463476	-2.76028	0.00577518	0.0271388	DOWN
ENSMUSG00000020143	Dock2	868.215	-0.669559	0.242672	-2.75911	0.00579595	0.0272135	DOWN
ENSMUSG00000004626	Stxbp2	472.509	-0.641052	0.232393	-2.75849	0.00580696	0.0272347	DOWN
ENSMUSG00000024965	Fermt3	906.107	-0.648296	0.235264	-2.75561	0.00585832	0.0273962	DOWN
ENSMUSG00000040613	Apobec1	1686.84	-0.599843	0.217677	-2.75566	0.00585734	0.0273962	DOWN
ENSMUSG00000021624	Cd180	540.423	-0.889437	0.322863	-2.75485	0.00587197	0.0274244	DOWN
ENSMUSG00000030148	Clec4a2	477.27	-0.653173	0.237094	-2.75492	0.00587072	0.0274244	DOWN
ENSMUSG00000107810	Gm18609	14.6993	-1.13123	0.410772	-2.7539	0.0058889	0.0274804	DOWN
ENSMUSG00000036353	P2ry12	172.622	-0.675439	0.24531	-2.7534	0.00589789	0.0275147	DOWN
ENSMUSG00000019256	Ahr	254.19	-0.585966	0.212971	-2.75139	0.00593421	0.0276534	DOWN
ENSMUSG00000043740	B430306N03Rik	100.406	-0.599607	0.218707	-2.7416	0.00611403	0.0282468	DOWN
ENSMUSG00000041859	Mcm3	530.788	-0.614871	0.224417	-2.73985	0.00614663	0.0283592	DOWN
ENSMUSG00000039396	Neil3	102.78	-0.768102	0.280399	-2.73932	0.00615669	0.0283899	DOWN
ENSMUSG00000024990	Rbp4	40.0047	-0.985501	0.360088	-2.73683	0.00620334	0.0285757	DOWN
ENSMUSG00000022322	Shcbp1	112.151	-0.865494	0.317291	-2.72776	0.00637662	0.0291792	DOWN
ENSMUSG00000034551	Hdx	19.4524	-0.826935	0.303151	-2.7278	0.00637592	0.0291792	DOWN
ENSMUSG00000026786	Apbb1ip	591.718	-0.639245	0.234423	-2.72689	0.00639345	0.0292322	DOWN
ENSMUSG00000044468	Tent5c	239.345	-0.589379	0.216278	-2.7251	0.00642823	0.0293269	DOWN
ENSMUSG00000038642	Ctss	10309.6	-0.713053	0.262085	-2.72069	0.00651453	0.0295438	DOWN
ENSMUSG00000040747	Cd53	1217.57	-0.601535	0.221563	-2.71495	0.00662848	0.0299424	DOWN
ENSMUSG00000048911	Rnf24	113.518	-0.630542	0.232358	-2.71367	0.00665429	0.0300313	DOWN
ENSMUSG00000017716	Birc5	345.954	-0.765877	0.282298	-2.71301	0.00666751	0.0300747	DOWN
ENSMUSG00000069892	9930111J21Rik2	171.341	-0.649166	0.239394	-2.7117	0.00669388	0.0301663	DOWN
ENSMUSG00000049988	Lrrc25	502.623	-0.662936	0.244765	-2.70846	0.00675955	0.0303924	DOWN
ENSMUSG00000102742	Pcdhga11	14.7219	-0.919343	0.339715	-2.70622	0.00680547	0.0305407	DOWN
ENSMUSG00000074361	C5ar2	118.463	-0.617251	0.228131	-2.70569	0.00681635	0.030576	DOWN
ENSMUSG00000037661	Gpr160	126.257	-0.700789	0.259218	-2.70347	0.00686191	0.0307528	DOWN
ENSMUSG00000024795	Kif20b	150.758	-0.6422	0.237586	-2.70303	0.00687112	0.0307776	DOWN
ENSMUSG00000028702	Rad54l	90.8961	-0.669733	0.247802	-2.70269	0.00687812	0.0308008	DOWN
ENSMUSG00000086507	Adap2os	51.8363	-0.878561	0.325518	-2.69896	0.00695561	0.0310481	DOWN
ENSMUSG00000030670	Cyp2r1	14.0336	-1.23835	0.460759	-2.68763	0.00719612	0.0317799	DOWN
ENSMUSG00000075416	Gm14488	35.9126	-0.770293	0.286734	-2.68644	0.00722185	0.0318581	DOWN
ENSMUSG00000026646	Suv39h2	62.3293	-0.660358	0.245877	-2.68572	0.00723727	0.0319141	DOWN
ENSMUSG00000078942	Naip6	145.438	-0.631845	0.235435	-2.68373	0.0072806	0.0320492	DOWN
ENSMUSG00000055541	Lair1	690.451	-0.630377	0.235273	-2.67935	0.00737662	0.0323328	DOWN
ENSMUSG00000050410	Tcf19	251.643	-0.6781	0.253338	-2.67666	0.007436	0.0325505	DOWN
ENSMUSG00000005360	Slc1a3	162.586	-0.781182	0.292054	-2.67479	0.00747762	0.0326473	DOWN
ENSMUSG00000032218	Ccnb2	278.426	-0.821394	0.307238	-2.67348	0.00750692	0.0327355	DOWN
ENSMUSG00000021965	Ska3	90.8228	-0.867947	0.325206	-2.66891	0.00760979	0.0330148	DOWN
ENSMUSG00000037605	Adgrl3	81.3266	-0.626986	0.235193	-2.66584	0.00767969	0.033235	DOWN
ENSMUSG00000019831	Wasf1	27.4006	-0.748062	0.280682	-2.66516	0.00769512	0.0332846	DOWN
ENSMUSG00000096965	3300005D01Rik	20.9016	-0.91428	0.343469	-2.6619	0.00777019	0.0335286	DOWN
ENSMUSG00000039187	Fanci	43.3168	-0.874726	0.330183	-2.64921	0.00806799	0.0344322	DOWN
ENSMUSG00000048442	Smim5	227.282	-0.652567	0.246331	-2.64915	0.0080694	0.0344322	DOWN
ENSMUSG00000001493	Meox1	418.085	-0.761091	0.287419	-2.64802	0.00809654	0.0344953	DOWN
ENSMUSG00000059456	Ptk2b	574.31	-0.642864	0.242867	-2.64698	0.00812144	0.034575	DOWN
ENSMUSG00000029553	Tfec	84.4985	-0.795749	0.3007	-2.64632	0.00813735	0.0346339	DOWN
ENSMUSG00000031149	Praf2	164.309	-0.691517	0.261612	-2.64329	0.00821047	0.0349096	DOWN
ENSMUSG00000097467	Gm26737	30.7711	-1.02789	0.389071	-2.64191	0.00824408	0.0349992	DOWN
ENSMUSG00000043939	A530064D06Rik	25.9576	-1.07047	0.405207	-2.64179	0.00824688	0.0350022	DOWN
ENSMUSG00000002297	Dbf4	224.437	-0.700403	0.265194	-2.6411	0.00826377	0.0350472	DOWN
ENSMUSG00000078616	Trim30c	25.7153	-0.868746	0.329345	-2.6378	0.0083446	0.0353453	DOWN
ENSMUSG00000041347	Bdkrb1	16.4992	-1.02921	0.390263	-2.63723	0.00835865	0.035378	DOWN
ENSMUSG00000083307	AA414768	69.0084	-0.596461	0.226597	-2.63225	0.00848216	0.0358103	DOWN
ENSMUSG00000058755	Osm	27.6663	-0.906625	0.344675	-2.63038	0.00852897	0.0359625	DOWN
ENSMUSG00000015112	Slc25a13	73.7123	-0.681321	0.259171	-2.62885	0.00856741	0.0360253	DOWN
ENSMUSG00000024791	Cdca5	82.9061	-0.822048	0.312703	-2.62885	0.00856746	0.0360253	DOWN
ENSMUSG00000001986	Gria3	184.38	-0.647873	0.24657	-2.62754	0.00860048	0.0361276	DOWN
ENSMUSG00000074874	Ctla2b	242.068	-0.621041	0.236843	-2.62217	0.0087373	0.0365831	DOWN
ENSMUSG00000069171	Nr2f1	84.9734	-0.698743	0.266608	-2.62087	0.00877067	0.0366799	DOWN
ENSMUSG00000036040	Adamtsl2	88.1586	-0.841097	0.321015	-2.62012	0.00878988	0.0366931	DOWN
ENSMUSG00000080115	Eef1akmt3	36.0106	-0.681835	0.26071	-2.6153	0.008915	0.0370492	DOWN
ENSMUSG00000103367	Gm38158	58.4532	-0.677509	0.259291	-2.61293	0.00897697	0.0372237	DOWN
ENSMUSG00000085852	Gm13807	18.7983	-0.868651	0.332772	-2.61035	0.00904501	0.0374409	DOWN
ENSMUSG00000078945	Naip2	220.559	-0.649414	0.248805	-2.61013	0.00905085	0.0374558	DOWN
ENSMUSG00000033316	Galnt9	23.7903	-1.05174	0.40309	-2.60919	0.00907568	0.0375307	DOWN
ENSMUSG00000020185	E2f7	111.977	-0.740989	0.284136	-2.60786	0.00911096	0.0376209	DOWN
ENSMUSG00000021665	Hexb	1318.11	-0.601621	0.230794	-2.60675	0.00914067	0.037725	DOWN
ENSMUSG00000022978	Mis18a	141.276	-0.598236	0.229675	-2.60471	0.00919527	0.0379129	DOWN
ENSMUSG00000051212	Gpr183	124.734	-0.744841	0.286024	-2.60412	0.00921114	0.0379224	DOWN
ENSMUSG00000086596	Susd5	63.0266	-0.628902	0.241673	-2.60228	0.00926057	0.0380884	DOWN
ENSMUSG00000072621	Slfn10-ps	35.4869	-1.18823	0.456674	-2.60193	0.0092702	0.0381087	DOWN
ENSMUSG00000021485	Mxd3	122.042	-0.757571	0.291216	-2.6014	0.00928441	0.0381209	DOWN
ENSMUSG00000029371	Cxcl5	23.8287	-0.966585	0.372003	-2.59833	0.00936789	0.0383759	DOWN
ENSMUSG00000078521	Aunip	29.221	-0.927888	0.358309	-2.58963	0.00960785	0.0391324	DOWN
ENSMUSG00000097253	Gm26770	25.5315	-0.703191	0.271611	-2.58897	0.0096264	0.0391889	DOWN
ENSMUSG00000050967	Creg2	34.4801	-1.00978	0.390665	-2.58476	0.00974475	0.0396129	DOWN
ENSMUSG00000021384	Susd3	203.157	-0.603286	0.233551	-2.5831	0.00979157	0.0397646	DOWN
ENSMUSG00000015652	Steap1	54.5849	-0.758626	0.293848	-2.5817	0.0098315	0.0398744	DOWN
ENSMUSG00000028832	Stmn1	490.345	-0.669159	0.259201	-2.58162	0.00983368	0.0398744	DOWN
ENSMUSG00000073242	Dnmt3aos	18.8567	-0.987731	0.382803	-2.58026	0.00987257	0.0399531	DOWN
ENSMUSG00000024056	Ndc80	121.695	-0.790333	0.307106	-2.57348	0.0100681	0.0405143	DOWN
ENSMUSG00000030111	A2m	17.8275	-1.40286	0.54537	-2.57231	0.0101023	0.0405968	DOWN
ENSMUSG00000037725	Ckap2	240.965	-0.677981	0.263567	-2.57233	0.0101017	0.0405968	DOWN
ENSMUSG00000054520	Sh3bp2	658.055	-0.625274	0.243082	-2.57228	0.0101031	0.0405968	DOWN
ENSMUSG00000053024	Cntn2	10.5306	-1.68483	0.655077	-2.57197	0.0101123	0.040614	DOWN
ENSMUSG00000100937	1700020D05Rik	17.9767	-0.945769	0.367719	-2.57199	0.0101116	0.040614	DOWN
ENSMUSG00000006342	Susd2	320.672	-0.650142	0.25285	-2.57126	0.010133	0.0406778	DOWN
ENSMUSG00000028678	Kif2c	170.647	-0.828318	0.322879	-2.56541	0.0103053	0.0412014	DOWN
ENSMUSG00000045532	C1ql1	10.2234	-1.1986	0.467294	-2.56497	0.0103184	0.0412441	DOWN
ENSMUSG00000024672	Ms4a7	2415.23	-0.700617	0.273245	-2.56406	0.0103455	0.0413195	DOWN
ENSMUSG00000036960	Clca2	41.432	-0.656263	0.257932	-2.54433	0.0109488	0.0432274	DOWN
ENSMUSG00000030600	Lrfn1	23.4079	-0.737516	0.29036	-2.54001	0.0110851	0.0436009	DOWN
ENSMUSG00000041771	Slc24a4	18.5211	-1.08003	0.4268	-2.53054	0.0113888	0.0445056	DOWN
ENSMUSG00000022122	Ednrb	378.668	-0.598812	0.236689	-2.52995	0.0114078	0.0445459	DOWN
ENSMUSG00000097772	5430416N02Rik	47.3107	-0.792894	0.3138	-2.52675	0.0115123	0.044839	DOWN
ENSMUSG00000079450	Cldn34c1	37.2332	-0.779543	0.308647	-2.52568	0.0115474	0.0449232	DOWN
ENSMUSG00000026622	Nek2	149.195	-0.700586	0.277846	-2.52149	0.0116859	0.0452938	DOWN
ENSMUSG00000004609	Cd33	638.463	-0.592694	0.235306	-2.51882	0.0117748	0.0455752	DOWN
ENSMUSG00000044303	Cdkn2a	108.697	-0.767573	0.30529	-2.51424	0.0119289	0.046034	DOWN
ENSMUSG00000074867	Zfp808	39.1598	-0.62857	0.250004	-2.51424	0.011929	0.046034	DOWN
ENSMUSG00000042641	Rgsl1	10.1032	-1.23254	0.490318	-2.51375	0.0119455	0.0460868	DOWN
ENSMUSG00000018459	Slc13a3	115.159	-0.983182	0.391563	-2.51091	0.0120419	0.0463414	DOWN
ENSMUSG00000075012	Fjx1	92.5786	-0.591375	0.236048	-2.50532	0.012234	0.0468761	DOWN
ENSMUSG00000056069	Otulinl	801.411	-0.627655	0.250702	-2.50359	0.0122941	0.0470525	DOWN
ENSMUSG00000025017	Pik3ap1	631.616	-0.664169	0.265356	-2.50293	0.0123169	0.0471028	DOWN
ENSMUSG00000049939	Lrrc4	110.13	-0.657898	0.263535	-2.49644	0.0125449	0.0477937	DOWN
ENSMUSG00000069893	9930111J21Rik1	29.3765	-0.882055	0.353634	-2.49426	0.0126221	0.0480114	DOWN
ENSMUSG00000031443	F7	56.9543	-1.83228	0.735155	-2.49237	0.0126892	0.048223	DOWN
ENSMUSG00000049556	Lingo1	49.8514	-0.660837	0.265234	-2.49153	0.0127196	0.0483055	DOWN
ENSMUSG00000079419	Ms4a6c	544.405	-0.664928	0.266871	-2.49157	0.0127181	0.0483055	DOWN
ENSMUSG00000025496	Drd4	11.0902	-1.48749	0.597183	-2.49085	0.0127439	0.0483533	DOWN
ENSMUSG00000012889	Podnl1	110.922	-0.800698	0.321664	-2.48923	0.0128018	0.048508	DOWN
ENSMUSG00000073490	Ifi207	945.119	-0.638442	0.256614	-2.48795	0.0128483	0.0485812	DOWN
ENSMUSG00000017969	Ptgis	127.703	-0.866492	0.348297	-2.4878	0.0128537	0.0485826	DOWN
ENSMUSG00000030047	Arhgap25	320.689	-0.649585	0.261215	-2.48678	0.0128904	0.0486444	DOWN
ENSMUSG00000056888	Glipr1	231.515	-0.672349	0.270763	-2.48317	0.013022	0.0490481	DOWN
ENSMUSG00000085912	Trp53cor1	67.8858	-0.675663	0.272294	-2.48138	0.0130876	0.0492493	DOWN
ENSMUSG00000037628	Cdkn3	50.6049	-0.871942	0.351522	-2.48048	0.0131206	0.0493253	DOWN
ENSMUSG00000037759	Ptger2	38.3421	-0.810771	0.327119	-2.47852	0.0131928	0.049519	DOWN
ENSMUSG00000026979	Psd4	298.616	-0.767253	0.30987	-2.47605	0.0132846	0.0497742	DOWN
ENSMUSG00000022094	Slc39a14	945.153	-0.569472	0.084986	-6.70078	2.07316e-11	3.85792e-08	NO
ENSMUSG00000027663	Zmat3	677.253	-0.439343	0.0790216	-5.55978	2.70112e-08	9.30785e-06	NO
ENSMUSG00000030530	Furin	2472.61	-0.490926	0.0922815	-5.31988	1.03837e-07	2.22957e-05	NO
ENSMUSG00000059248	Septin9	3024.18	-0.5493	0.104156	-5.27381	1.33619e-07	2.66412e-05	NO
ENSMUSG00000034858	Fam214a	795.576	0.449045	0.0859232	5.22612	1.731e-07	3.14994e-05	NO
ENSMUSG00000032440	Tgfbr2	3668.34	-0.561023	0.11057	-5.07393	3.8969e-07	5.30613e-05	NO
ENSMUSG00000037826	Ppm1k	192.935	0.527774	0.10422	5.06405	4.10447e-07	5.45569e-05	NO
ENSMUSG00000054808	Actn4	3719.8	-0.568736	0.112433	-5.05845	4.22668e-07	5.5656e-05	NO
ENSMUSG00000034675	Dbn1	1586.52	-0.583256	0.115813	-5.03618	4.74926e-07	5.84857e-05	NO
ENSMUSG00000049225	Pdp1	1264.35	0.485369	0.0964752	5.03102	4.87873e-07	5.87835e-05	NO
ENSMUSG00000054693	Adam10	1700.59	-0.511982	0.10184	-5.02733	4.97368e-07	5.94994e-05	NO
ENSMUSG00000029840	Mtpn	2132.41	-0.546785	0.110167	-4.96324	6.93268e-07	7.63872e-05	NO
ENSMUSG00000032481	Smarcc1	1481.85	-0.354193	0.0714271	-4.9588	7.09286e-07	7.75298e-05	NO
ENSMUSG00000021241	Isca2	581.291	0.521358	0.105338	4.94938	7.44518e-07	7.80853e-05	NO
ENSMUSG00000055553	Kxd1	882.438	0.387434	0.0790012	4.90415	9.38314e-07	8.77397e-05	NO
ENSMUSG00000026172	Bcs1l	337.59	0.516271	0.105625	4.88776	1.01992e-06	9.18365e-05	NO
ENSMUSG00000030605	Mfge8	2243.83	-0.412495	0.0843814	-4.88846	1.0163e-06	9.18365e-05	NO
ENSMUSG00000031555	Adam9	2401.88	-0.414195	0.0848565	-4.88113	1.05482e-06	9.38354e-05	NO
ENSMUSG00000021809	Nudt13	448.331	0.457599	0.0947041	4.83188	1.3525e-06	0.000111037	NO
ENSMUSG00000029094	Afap1	742.859	-0.347602	0.0719797	-4.82917	1.37104e-06	0.000111467	NO
ENSMUSG00000100807	Gm29521	8.78424	3.00271	0.622865	4.82081	1.42977e-06	0.000113476	NO
ENSMUSG00000049807	Arhgap23	907.194	-0.479066	0.0994959	-4.81493	1.4725e-06	0.000114723	NO
ENSMUSG00000029767	Calu	7281.5	-0.504809	0.105897	-4.76699	1.87002e-06	0.00013787	NO
ENSMUSG00000020415	Pttg1	445.595	0.51797	0.108978	4.753	2.0042e-06	0.000144061	NO
ENSMUSG00000020368	Canx	4620.99	-0.323526	0.068397	-4.73012	2.24388e-06	0.000152412	NO
ENSMUSG00000017765	Slc12a4	905.974	-0.383836	0.081409	-4.7149	2.41829e-06	0.000159455	NO
ENSMUSG00000028541	B4galt2	439.222	-0.53927	0.115251	-4.6791	2.88143e-06	0.000174849	NO
ENSMUSG00000035235	Trim13	441.55	0.486173	0.103945	4.6772	2.90818e-06	0.000175834	NO
ENSMUSG00000032115	Hyou1	1267.71	-0.35961	0.0771949	-4.65846	3.18579e-06	0.000187057	NO
ENSMUSG00000031538	Plat	823.162	-0.581261	0.125077	-4.64723	3.36414e-06	0.000190636	NO
ENSMUSG00000056749	Nfil3	351.388	0.581672	0.125241	4.64443	3.4101e-06	0.000190636	NO
ENSMUSG00000034109	Golim4	1027.17	-0.476548	0.10267	-4.64154	3.45825e-06	0.000191784	NO
ENSMUSG00000095115	Itpripl2	2087.46	-0.578314	0.125036	-4.62516	3.74302e-06	0.0002007	NO
ENSMUSG00000060675	Plaat3	1376.11	0.564602	0.122311	4.61611	3.91008e-06	0.000207776	NO
ENSMUSG00000030245	Golt1b	633.205	-0.530311	0.114977	-4.61233	3.98178e-06	0.000209707	NO
ENSMUSG00000020260	Pofut2	1113.26	-0.551221	0.119591	-4.60921	4.04195e-06	0.000209915	NO
ENSMUSG00000043998	Mgat2	955.114	-0.492597	0.106895	-4.60824	4.06092e-06	0.000209915	NO
ENSMUSG00000000134	Tfe3	837.32	-0.454304	0.0996622	-4.55844	5.15361e-06	0.000248025	NO
ENSMUSG00000005150	Wdr83	538.267	0.423157	0.0929119	4.55439	5.25385e-06	0.000251404	NO
ENSMUSG00000061778	Mospd2	413.756	-0.439667	0.0966424	-4.54942	5.37932e-06	0.00025522	NO
ENSMUSG00000027864	Ptgfrn	2509	-0.576955	0.127272	-4.53324	5.8086e-06	0.000269612	NO
ENSMUSG00000036180	Gatad2a	1238.37	-0.289145	0.0639368	-4.52236	6.11549e-06	0.000278321	NO
ENSMUSG00000078317	F8a	237.629	0.557989	0.123601	4.51443	6.34876e-06	0.000285831	NO
ENSMUSG00000044502	Bod1	1817.31	0.532744	0.118312	4.50287	6.7042e-06	0.000295479	NO
ENSMUSG00000032579	Hemk1	423.726	0.536445	0.119671	4.48267	7.3715e-06	0.00031819	NO
ENSMUSG00000037058	Paip2	2521.63	0.371369	0.0828568	4.48206	7.39261e-06	0.000318281	NO
ENSMUSG00000042709	Atpaf2	662.174	0.550484	0.122904	4.47896	7.50068e-06	0.000320463	NO
ENSMUSG00000020459	Mtif2	862.881	0.432717	0.0968296	4.46885	7.86405e-06	0.000331756	NO
ENSMUSG00000024085	Man2a1	1787.3	-0.574605	0.129096	-4.451	8.54726e-06	0.000352585	NO
ENSMUSG00000057388	Mrpl18	1000.8	0.577313	0.129758	4.44914	8.62167e-06	0.00035368	NO
ENSMUSG00000022952	Runx1	1830.59	-0.496171	0.111548	-4.44804	8.66583e-06	0.000353989	NO
ENSMUSG00000039286	Fndc3b	1543.48	-0.469394	0.105789	-4.43707	9.11896e-06	0.00036801	NO
ENSMUSG00000032096	Arcn1	3105.89	-0.277317	0.0626743	-4.42473	9.65625e-06	0.00038323	NO
ENSMUSG00000020473	Aebp1	5359.7	-0.571957	0.12932	-4.42279	9.74334e-06	0.000385772	NO
ENSMUSG00000025132	Arhgdia	6138.06	-0.561737	0.12715	-4.41791	9.96594e-06	0.000390889	NO
ENSMUSG00000022013	Dnajc15	804.897	0.56945	0.129025	4.41348	1.01721e-05	0.000393448	NO
ENSMUSG00000041959	S100a10	1790.45	-0.55777	0.126668	-4.40339	1.06571e-05	0.000406673	NO
ENSMUSG00000086784	Isoc2a	473.438	0.36462	0.0831501	4.38508	1.15946e-05	0.000426781	NO
ENSMUSG00000030067	Foxp1	1012.22	-0.519388	0.118492	-4.38332	1.16882e-05	0.000426891	NO
ENSMUSG00000030946	Lhpp	230.882	0.491332	0.112077	4.38387	1.16587e-05	0.000426891	NO
ENSMUSG00000017756	Slc12a7	589.444	-0.574439	0.131195	-4.3785	1.19501e-05	0.000431336	NO
ENSMUSG00000020048	Hsp90b1	4112.75	-0.451488	0.103173	-4.37603	1.20859e-05	0.000433165	NO
ENSMUSG00000057406	Nsd2	1014.02	-0.447883	0.102357	-4.3757	1.21042e-05	0.000433165	NO
ENSMUSG00000026248	Mrpl44	842.439	0.580332	0.132818	4.36937	1.24605e-05	0.000441201	NO
ENSMUSG00000027475	Kif3b	643.384	-0.505403	0.115767	-4.36568	1.26726e-05	0.000445884	NO
ENSMUSG00000050608	Micos10	2081.49	0.548166	0.125774	4.35832	1.31063e-05	0.000454459	NO
ENSMUSG00000055900	Tmem69	348.78	0.500291	0.11478	4.35871	1.30833e-05	0.000454459	NO
ENSMUSG00000008763	Man1a2	807.104	-0.502682	0.115557	-4.3501	1.36076e-05	0.000467967	NO
ENSMUSG00000020917	Acly	1230.19	-0.499304	0.11488	-4.3463	1.38456e-05	0.000472935	NO
ENSMUSG00000041815	Poldip3	1287.02	-0.362545	0.0834022	-4.34694	1.38047e-05	0.000472935	NO
ENSMUSG00000070372	Capza1	1514.17	-0.46759	0.107622	-4.34474	1.39443e-05	0.000473711	NO
ENSMUSG00000007670	Khsrp	1614.03	-0.333781	0.0769219	-4.33922	1.4299e-05	0.000484775	NO
ENSMUSG00000024843	Chka	226.138	-0.508512	0.117297	-4.33525	1.45593e-05	0.000490668	NO
ENSMUSG00000054414	Slc30a7	519.094	-0.56915	0.131373	-4.33232	1.47545e-05	0.000494816	NO
ENSMUSG00000029471	Camkk2	815.454	-0.441717	0.102245	-4.3202	1.55889e-05	0.000510926	NO
ENSMUSG00000037295	Ldlrap1	780.457	-0.435382	0.100778	-4.32023	1.55869e-05	0.000510926	NO
ENSMUSG00000053898	Ech1	2114.76	0.438334	0.101523	4.31758	1.57749e-05	0.000514061	NO
ENSMUSG00000021831	Ero1l	329.246	-0.555784	0.128952	-4.31002	1.6324e-05	0.000526207	NO
ENSMUSG00000059796	Eif4a1	5605.5	-0.376552	0.0874452	-4.30615	1.66118e-05	0.000531958	NO
ENSMUSG00000029162	Khk	332.319	0.571488	0.132802	4.3033	1.68274e-05	0.000537336	NO
ENSMUSG00000026074	Map4k4	3551.46	-0.473042	0.11002	-4.29961	1.71096e-05	0.000541686	NO
ENSMUSG00000028926	Cdk14	591.709	-0.490191	0.114027	-4.2989	1.71647e-05	0.000542404	NO
ENSMUSG00000038086	Hspb2	1119.43	0.481617	0.112081	4.29704	1.73095e-05	0.000545473	NO
ENSMUSG00000038146	Notch3	2081.9	-0.433768	0.100969	-4.29604	1.73879e-05	0.000546366	NO
ENSMUSG00000076432	Ywhaq	1461.45	-0.434922	0.101283	-4.29414	1.75373e-05	0.000550028	NO
ENSMUSG00000022426	Josd1	663.582	-0.341666	0.0795895	-4.29285	1.76393e-05	0.000552194	NO
ENSMUSG00000026421	Csrp1	2626.2	-0.378229	0.0883629	-4.28041	1.86553e-05	0.000574336	NO
ENSMUSG00000017774	Myo1c	3648.31	-0.367143	0.0858808	-4.27503	1.91108e-05	0.000586203	NO
ENSMUSG00000028470	Hint2	581.46	0.571439	0.133807	4.27064	1.94917e-05	0.000592463	NO
ENSMUSG00000025817	Nudt5	303.332	-0.521541	0.122216	-4.26736	1.97798e-05	0.000598534	NO
ENSMUSG00000020674	Pxdn	3265.06	-0.522293	0.122484	-4.26417	2.00644e-05	0.000598998	NO
ENSMUSG00000032932	Hspa13	493.865	-0.416604	0.0977373	-4.26248	2.02169e-05	0.000600342	NO
ENSMUSG00000021270	Hsp90aa1	2261.42	-0.449937	0.105756	-4.25448	2.09533e-05	0.000615658	NO
ENSMUSG00000028063	Lmna	8096.11	-0.468005	0.109993	-4.25484	2.09199e-05	0.000615658	NO
ENSMUSG00000027589	Pcmtd2	1090.42	0.393196	0.0924885	4.2513	2.12534e-05	0.000617973	NO
ENSMUSG00000019080	Mfsd3	170.882	0.512687	0.120785	4.24462	2.18962e-05	0.0006301	NO
ENSMUSG00000026187	Xrcc5	541.657	0.431763	0.101746	4.24354	2.20022e-05	0.000632062	NO
ENSMUSG00000021610	Clptm1l	1617.18	-0.342634	0.0807891	-4.24109	2.22436e-05	0.000635727	NO
ENSMUSG00000045948	Mrps12	570.387	0.575989	0.136019	4.23463	2.2893e-05	0.000648752	NO
ENSMUSG00000011877	Git1	1364.54	-0.261073	0.0616809	-4.23264	2.30966e-05	0.000653414	NO
ENSMUSG00000021109	Hif1a	1957.14	-0.47499	0.112277	-4.23051	2.33158e-05	0.000658505	NO
ENSMUSG00000020843	Timm22	713.735	0.41593	0.0983443	4.22932	2.34395e-05	0.000660884	NO
ENSMUSG00000024181	Mrpl28	1005.5	0.562318	0.133019	4.22734	2.36468e-05	0.000664492	NO
ENSMUSG00000079418	Atg4a	685.702	0.573901	0.136056	4.21814	2.46329e-05	0.0006759	NO
ENSMUSG00000028413	B4galt1	2264.7	-0.353762	0.0839453	-4.2142	2.50667e-05	0.000685974	NO
ENSMUSG00000031969	Acad8	782.353	0.417639	0.0992246	4.20903	2.56469e-05	0.000697296	NO
ENSMUSG00000026000	Lancl1	1226.09	0.507763	0.120683	4.2074	2.58331e-05	0.000699489	NO
ENSMUSG00000061306	Slc38a10	2589.45	-0.482046	0.114625	-4.2054	2.60624e-05	0.000702887	NO
ENSMUSG00000027351	Spred1	1214.81	-0.491708	0.117312	-4.19144	2.77189e-05	0.000734551	NO
ENSMUSG00000034187	Nsf	766.547	-0.371375	0.0886641	-4.18856	2.80732e-05	0.000739261	NO
ENSMUSG00000020814	Mxra7	905.828	-0.462303	0.110392	-4.18783	2.81632e-05	0.000739306	NO
ENSMUSG00000000959	Oxa1l	1550.95	0.359727	0.0860452	4.18067	2.90645e-05	0.000756102	NO
ENSMUSG00000020027	Socs2	502.133	-0.493147	0.11806	-4.17707	2.95284e-05	0.000763181	NO
ENSMUSG00000069255	Dusp22	820.151	0.547404	0.131065	4.17658	2.95919e-05	0.000763644	NO
ENSMUSG00000032047	Acat1	3323.08	0.561022	0.134398	4.17433	2.98863e-05	0.000768872	NO
ENSMUSG00000000223	Drp2	700.357	-0.561603	0.134578	-4.17308	3.00508e-05	0.000771396	NO
ENSMUSG00000029446	Psph	248.811	0.440631	0.105746	4.16688	3.08799e-05	0.000785981	NO
ENSMUSG00000022214	Dcaf11	1941.16	0.577313	0.138635	4.16427	3.12354e-05	0.000793825	NO
ENSMUSG00000025555	Farp1	787.67	-0.413403	0.0993144	-4.16257	3.14681e-05	0.000797319	NO
ENSMUSG00000068856	Sf3b4	445.965	-0.532131	0.127833	-4.16269	3.14524e-05	0.000797319	NO
ENSMUSG00000029598	Plbd2	1770.64	-0.26274	0.0631847	-4.15829	3.20635e-05	0.0008065	NO
ENSMUSG00000024960	Plcb3	1121.27	-0.369432	0.0889271	-4.15433	3.26241e-05	0.000815505	NO
ENSMUSG00000024594	Prrc1	1114.98	-0.372343	0.0897812	-4.14722	3.36531e-05	0.000835852	NO
ENSMUSG00000049922	Slc35c1	310.53	-0.420165	0.101318	-4.14699	3.36876e-05	0.000835852	NO
ENSMUSG00000028961	Pgd	1553.86	-0.438198	0.10575	-4.14373	3.41702e-05	0.000846572	NO
ENSMUSG00000071176	Arhgef10	448.526	-0.320251	0.0773777	-4.1388	3.49131e-05	0.000861155	NO
ENSMUSG00000029833	Trim24	699.937	0.45721	0.110562	4.13533	3.54441e-05	0.000867862	NO
ENSMUSG00000109336	Samd4b	769.333	-0.554643	0.134429	-4.12592	3.69261e-05	0.000884344	NO
ENSMUSG00000057738	Sptan1	4148.34	-0.358052	0.0868883	-4.12083	3.77503e-05	0.000899754	NO
ENSMUSG00000079481	Nhsl2	319.724	-0.548633	0.133403	-4.1126	3.91231e-05	0.000923826	NO
ENSMUSG00000090258	Churc1	228.92	0.527899	0.128379	4.11203	3.9219e-05	0.000923826	NO
ENSMUSG00000038371	Sbf2	1022.46	-0.476304	0.115922	-4.10883	3.97663e-05	0.000926295	NO
ENSMUSG00000042207	Kdm5b	666.909	-0.347092	0.0844719	-4.10896	3.97441e-05	0.000926295	NO
ENSMUSG00000042670	Immp1l	364.916	0.384409	0.0935563	4.10885	3.97636e-05	0.000926295	NO
ENSMUSG00000036860	Mrpl55	451.284	0.555274	0.1353	4.10403	4.06007e-05	0.000943107	NO
ENSMUSG00000006542	Prkag3	4899.4	0.50193	0.122368	4.1018	4.09941e-05	0.000949612	NO
ENSMUSG00000019927	Ube2d1	2738.02	0.513988	0.12546	4.09682	4.18863e-05	0.000964857	NO
ENSMUSG00000041355	Ssr2	1547.93	-0.399368	0.097689	-4.08816	4.34808e-05	0.00099032	NO
ENSMUSG00000028104	Polr3gl	749.303	0.441545	0.108196	4.08098	4.48466e-05	0.00101499	NO
ENSMUSG00000025940	Tmem70	1506.54	0.513252	0.125796	4.08003	4.50302e-05	0.00101536	NO
ENSMUSG00000037204	Atg101	631.171	0.538599	0.131995	4.08046	4.49472e-05	0.00101536	NO
ENSMUSG00000063160	Numbl	800.039	-0.494065	0.121162	-4.07773	4.54772e-05	0.00102098	NO
ENSMUSG00000028614	Ndc1	372.222	-0.521637	0.128023	-4.07454	4.61048e-05	0.00103093	NO
ENSMUSG00000065990	Aurkaip1	1036.12	0.382525	0.0939607	4.07111	4.67886e-05	0.00103259	NO
ENSMUSG00000031078	Cttn	2722.06	-0.326261	0.0803094	-4.06255	4.85403e-05	0.00106421	NO
ENSMUSG00000026239	Pde6d	636.698	0.408892	0.100668	4.06178	4.86996e-05	0.00106617	NO
ENSMUSG00000049686	Orai1	1274.66	0.527393	0.129889	4.06035	4.89998e-05	0.00107134	NO
ENSMUSG00000020571	Pdia6	2796.96	-0.552823	0.136199	-4.05893	4.9298e-05	0.00107506	NO
ENSMUSG00000030499	Kctd15	760.758	0.561732	0.138393	4.05895	4.92936e-05	0.00107506	NO
ENSMUSG00000033287	Kctd17	943.703	-0.464674	0.114621	-4.05399	5.03507e-05	0.0010895	NO
ENSMUSG00000002846	Timmdc1	652.916	0.536644	0.132411	4.05287	5.05937e-05	0.00109254	NO
ENSMUSG00000032602	Slc25a20	1241.45	0.508621	0.125503	4.05265	5.06412e-05	0.00109254	NO
ENSMUSG00000033161	Atp1a1	5411.97	-0.436674	0.107756	-4.05244	5.06871e-05	0.00109254	NO
ENSMUSG00000009090	Ap1b1	2259.27	-0.334907	0.0828223	-4.04369	5.26172e-05	0.00112546	NO
ENSMUSG00000031776	Arl2bp	2005.08	0.454715	0.112573	4.0393	5.36117e-05	0.0011409	NO
ENSMUSG00000017679	Ttpal	503.098	-0.324741	0.0804208	-4.03802	5.39052e-05	0.00114424	NO
ENSMUSG00000002881	Nab1	737.628	-0.413659	0.102546	-4.0339	5.48586e-05	0.00116006	NO
ENSMUSG00000003623	Crot	683.708	0.326718	0.0810194	4.03258	5.51669e-05	0.00116505	NO
ENSMUSG00000026825	Dnm1	1148.23	-0.441109	0.109469	-4.02953	5.58876e-05	0.00117441	NO
ENSMUSG00000039357	Fut11	462.205	-0.403707	0.100263	-4.02649	5.66168e-05	0.00118364	NO
ENSMUSG00000019055	Plod1	2094.54	-0.517041	0.128546	-4.02222	5.76531e-05	0.00119541	NO
ENSMUSG00000054676	1600014C10Rik	613.364	0.372524	0.0926185	4.02214	5.7672e-05	0.00119541	NO
ENSMUSG00000035765	Dym	602.209	0.533051	0.132603	4.01991	5.82198e-05	0.00120068	NO
ENSMUSG00000036459	Wtip	307.023	-0.548247	0.136371	-4.02027	5.8131e-05	0.00120068	NO
ENSMUSG00000027712	Anxa5	4571.92	-0.567136	0.141588	-4.00555	6.18731e-05	0.00125	NO
ENSMUSG00000021427	Ssr1	2784.73	-0.439362	0.109872	-3.99885	6.36511e-05	0.00127975	NO
ENSMUSG00000025366	Esyt1	2769.58	-0.352206	0.0881084	-3.99742	6.40368e-05	0.00128418	NO
ENSMUSG00000027510	Rbm38	1336.38	0.493535	0.123483	3.99679	6.4206e-05	0.00128418	NO
ENSMUSG00000027868	Tbx15	4271.72	0.542665	0.135791	3.99633	6.43318e-05	0.00128418	NO
ENSMUSG00000036398	Ppp1r11	613.704	0.404842	0.101325	3.99549	6.45601e-05	0.00128594	NO
ENSMUSG00000036078	Sigmar1	527.977	-0.394084	0.098704	-3.99258	6.53576e-05	0.00129037	NO
ENSMUSG00000027131	Emc4	787.489	0.458887	0.115101	3.98683	6.69621e-05	0.00131014	NO
ENSMUSG00000049076	Acap2	1210.37	-0.354084	0.0888308	-3.98605	6.71836e-05	0.00131294	NO
ENSMUSG00000029428	Stx2	699.066	-0.583265	0.146362	-3.98508	6.74561e-05	0.00131634	NO
ENSMUSG00000037503	Fam168b	2629.27	-0.337742	0.0847584	-3.98476	6.75473e-05	0.00131634	NO
ENSMUSG00000039911	Spsb1	539.893	-0.490682	0.123145	-3.9846	6.75935e-05	0.00131634	NO
ENSMUSG00000028029	Aimp1	1471.51	0.513438	0.128905	3.98308	6.80276e-05	0.00132326	NO
ENSMUSG00000028041	Adam15	1291.95	-0.551017	0.138406	-3.98117	6.85776e-05	0.00133241	NO
ENSMUSG00000026179	Pnkd	995.878	0.560363	0.14079	3.98014	6.88737e-05	0.00133507	NO
ENSMUSG00000017776	Crk	1947.4	-0.290365	0.0729646	-3.97954	6.90493e-05	0.00133692	NO
ENSMUSG00000020477	Mrps24	697.991	0.428252	0.10765	3.97818	6.94448e-05	0.00134069	NO
ENSMUSG00000035152	Ap2b1	2095.86	-0.317025	0.0796831	-3.97857	6.93307e-05	0.00134069	NO
ENSMUSG00000052459	Atp6v1a	2038.47	-0.515562	0.129675	-3.97579	7.01455e-05	0.00135147	NO
ENSMUSG00000024066	Xdh	1495.19	-0.575755	0.144853	-3.97475	7.04539e-05	0.00135472	NO
ENSMUSG00000004127	Trmt10a	108.659	-0.548346	0.138022	-3.97288	7.10095e-05	0.00136228	NO
ENSMUSG00000004317	Clcn5	1010.81	-0.542735	0.136609	-3.9729	7.10032e-05	0.00136228	NO
ENSMUSG00000022223	Sdr39u1	902.401	0.543004	0.13669	3.97251	7.11202e-05	0.00136284	NO
ENSMUSG00000030629	Zfand6	2018.63	0.353693	0.0891282	3.96836	7.23686e-05	0.00138044	NO
ENSMUSG00000009487	Otog	325.478	-0.563695	0.142086	-3.96727	7.26992e-05	0.00138203	NO
ENSMUSG00000018559	Ctdnep1	2276.94	0.399764	0.100923	3.96106	7.4617e-05	0.00140414	NO
ENSMUSG00000070493	Chchd2	6369.13	0.574595	0.145145	3.95877	7.53365e-05	0.00141414	NO
ENSMUSG00000064181	Rab3ip	455.168	0.576735	0.145902	3.9529	7.72089e-05	0.00143677	NO
ENSMUSG00000021877	Arf4	2607.21	-0.460644	0.116618	-3.95002	7.81455e-05	0.00144617	NO
ENSMUSG00000001334	Fndc5	1662.38	0.450589	0.114163	3.94689	7.9172e-05	0.00145827	NO
ENSMUSG00000036636	Clcn7	1303.09	-0.3847	0.0974737	-3.9467	7.92351e-05	0.00145827	NO
ENSMUSG00000057229	Dmac2	562.639	0.463217	0.117353	3.94719	7.90725e-05	0.00145827	NO
ENSMUSG00000040723	Rcsd1	2536.6	0.487599	0.123661	3.94302	8.04605e-05	0.00147758	NO
ENSMUSG00000025868	Higd2a	1189.16	0.538693	0.13663	3.94272	8.05616e-05	0.00147781	NO
ENSMUSG00000003604	Aven	308.764	0.46442	0.117825	3.94161	8.09378e-05	0.00148147	NO
ENSMUSG00000024914	Drap1	3770.02	0.537222	0.136315	3.94105	8.11265e-05	0.00148169	NO
ENSMUSG00000038717	Atp5l	623.147	0.4872	0.123654	3.94003	8.14718e-05	0.00148637	NO
ENSMUSG00000044086	Lmod3	5400.57	0.502467	0.127549	3.93939	8.16895e-05	0.00148835	NO
ENSMUSG00000032252	Glce	481.743	-0.342281	0.0868984	-3.93887	8.18666e-05	0.00148871	NO
ENSMUSG00000030774	Pak1	1735.71	0.451913	0.11487	3.93412	8.35034e-05	0.00150813	NO
ENSMUSG00000020720	Psmd12	2012.76	0.435868	0.110821	3.93306	8.38714e-05	0.00151203	NO
ENSMUSG00000051223	Bzw1	3505.46	-0.220665	0.0561156	-3.93234	8.41234e-05	0.00151332	NO
ENSMUSG00000027680	Fxr1	7161.7	0.571878	0.145516	3.93001	8.49426e-05	0.00152315	NO
ENSMUSG00000029319	Coq2	1031.25	0.347744	0.0884997	3.92933	8.5184e-05	0.00152584	NO
ENSMUSG00000055128	Cgrrf1	471.902	0.423881	0.107953	3.92654	8.61752e-05	0.0015403	NO
ENSMUSG00000042473	Tbc1d8b	235.934	-0.576248	0.146789	-3.92569	8.64803e-05	0.00154146	NO
ENSMUSG00000072640	Lyrm9	418.053	0.425358	0.108355	3.92559	8.65162e-05	0.00154146	NO
ENSMUSG00000054452	Tle5	6741.39	0.526752	0.13429	3.92251	8.76327e-05	0.00155309	NO
ENSMUSG00000047264	Zfp358	506.68	0.398133	0.101527	3.92146	8.80145e-05	0.00155492	NO
ENSMUSG00000041390	Mdfic	1167.26	-0.515378	0.131624	-3.91552	9.02082e-05	0.00158865	NO
ENSMUSG00000021556	Golm1	616.873	-0.426752	0.109034	-3.91395	9.07987e-05	0.00159737	NO
ENSMUSG00000003363	Pld3	2954.52	-0.516408	0.131951	-3.91363	9.09179e-05	0.00159779	NO
ENSMUSG00000024259	Slc25a46	1317.96	0.458264	0.117178	3.91085	9.19731e-05	0.00160958	NO
ENSMUSG00000022884	Eif4a2	6917.87	0.375061	0.0959172	3.91026	9.21968e-05	0.00161181	NO
ENSMUSG00000024077	Strn	506.996	-0.396438	0.101392	-3.90995	9.23162e-05	0.00161221	NO
ENSMUSG00000009563	Tor2a	399.154	-0.465184	0.119012	-3.90873	9.27828e-05	0.00161719	NO
ENSMUSG00000030802	Bckdk	2087.27	0.55076	0.140945	3.90761	9.32118e-05	0.00162073	NO
ENSMUSG00000038459	Abhd17c	385.123	-0.470348	0.120373	-3.90742	9.32877e-05	0.00162073	NO
ENSMUSG00000018882	Mrpl45	999.959	0.529009	0.135493	3.90432	9.44919e-05	0.00162866	NO
ENSMUSG00000029090	Adgra3	506.988	-0.301098	0.0771208	-3.90424	9.45223e-05	0.00162866	NO
ENSMUSG00000032705	Exd2	954.304	0.507581	0.130161	3.89964	9.63363e-05	0.00165312	NO
ENSMUSG00000020150	Gamt	2855.72	0.440234	0.112956	3.89739	9.72333e-05	0.0016668	NO
ENSMUSG00000021217	Tshz3	303.029	-0.509021	0.130667	-3.89557	9.7968e-05	0.00167425	NO
ENSMUSG00000010911	Apip	427.916	0.494768	0.127033	3.8948	9.82808e-05	0.00167789	NO
ENSMUSG00000014633	Cmc2	342.014	0.579659	0.148878	3.89351	9.88046e-05	0.0016834	NO
ENSMUSG00000028868	Wasf2	2989.71	-0.398022	0.102379	-3.88771	0.000101192	0.00171189	NO
ENSMUSG00000067713	Prkag1	451.372	0.374292	0.0963392	3.88514	0.000102269	0.00172524	NO
ENSMUSG00000024593	Megf10	581.25	-0.562192	0.144833	-3.88165	0.000103749	0.00174543	NO
ENSMUSG00000042079	Hnrnpf	2384.8	-0.395711	0.101947	-3.88153	0.0001038	0.00174543	NO
ENSMUSG00000028382	Ptbp3	1616.83	-0.529274	0.136418	-3.8798	0.000104544	0.00175441	NO
ENSMUSG00000028607	Cpt2	973.128	0.509259	0.131286	3.87899	0.00010489	0.00175845	NO
ENSMUSG00000021930	Spryd7	582.124	0.541074	0.139561	3.87698	0.000105762	0.0017713	NO
ENSMUSG00000013997	Nit1	541.718	0.411693	0.106242	3.87506	0.000106599	0.00178176	NO
ENSMUSG00000096472	Cdkn2d	625.892	0.426078	0.109977	3.87423	0.000106963	0.00178405	NO
ENSMUSG00000020422	Tns3	2028.59	-0.547407	0.141447	-3.87005	0.000108813	0.00180614	NO
ENSMUSG00000026509	Capn2	3225.59	-0.291233	0.0753003	-3.86762	0.000109901	0.0018206	NO
ENSMUSG00000033845	Mrpl15	1083.17	0.560602	0.145032	3.86536	0.000110924	0.00183031	NO
ENSMUSG00000002957	Ap2a2	2321.46	-0.323172	0.0836412	-3.86379	0.000111641	0.0018385	NO
ENSMUSG00000030727	Rabep2	2579.22	0.566674	0.146798	3.86022	0.000113283	0.00185643	NO
ENSMUSG00000040652	Oaz2	4164.69	0.464866	0.120454	3.85927	0.000113725	0.00186003	NO
ENSMUSG00000034480	Diaph2	320.466	-0.559049	0.144879	-3.85874	0.000113972	0.00186044	NO
ENSMUSG00000075040	Zfp408	378.807	-0.381886	0.0989636	-3.85886	0.000113918	0.00186044	NO
ENSMUSG00000033953	Ppp3r1	4418.36	0.541634	0.140408	3.85757	0.00011452	0.00186587	NO
ENSMUSG00000061838	Suclg2	976.72	0.331034	0.0859118	3.85318	0.000116594	0.00189033	NO
ENSMUSG00000029064	Gnb1	3941.78	-0.40026	0.103909	-3.85201	0.000117151	0.00189569	NO
ENSMUSG00000026463	Atp2b4	867.85	-0.496618	0.128942	-3.85147	0.000117411	0.00189808	NO
ENSMUSG00000048277	Syngr2	2801.68	0.382537	0.0993433	3.85066	0.000117802	0.00190072	NO
ENSMUSG00000027276	Jag1	499.809	-0.456006	0.118471	-3.8491	0.000118551	0.00190913	NO
ENSMUSG00000031198	Fundc2	2151.61	0.551463	0.143367	3.8465	0.000119816	0.0019221	NO
ENSMUSG00000047126	Cltc	5905.04	-0.294215	0.0765072	-3.84559	0.000120264	0.00192652	NO
ENSMUSG00000030062	Rpn1	2383.83	-0.370767	0.0964427	-3.84443	0.000120834	0.00193288	NO
ENSMUSG00000001473	Tubb6	5771.62	-0.565855	0.147303	-3.84143	0.000122318	0.001944	NO
ENSMUSG00000004099	Dnmt1	1223.09	-0.552589	0.143971	-3.8382	0.000123938	0.00195813	NO
ENSMUSG00000014867	Surf4	4340.66	-0.321168	0.0836864	-3.83775	0.000124166	0.00195813	NO
ENSMUSG00000030374	Strn4	1315.14	-0.351398	0.0915582	-3.83797	0.000124055	0.00195813	NO
ENSMUSG00000032382	Snx1	1339.2	-0.535601	0.13954	-3.83832	0.000123879	0.00195813	NO
ENSMUSG00000036139	Hoxc9	224.201	0.500091	0.130318	3.83746	0.000124312	0.00195859	NO
ENSMUSG00000024902	Mrpl11	742.944	0.42441	0.110768	3.83153	0.000127348	0.0019961	NO
ENSMUSG00000041870	Ankrd13a	1628.87	-0.419164	0.109454	-3.8296	0.000128353	0.00200528	NO
ENSMUSG00000032431	Crtap	1389	-0.564607	0.147454	-3.82905	0.00012864	0.00200601	NO
ENSMUSG00000029185	Fam114a1	1024.14	-0.573643	0.149839	-3.8284	0.000128977	0.00200754	NO
ENSMUSG00000017466	Timp2	10878.7	-0.422484	0.110424	-3.82603	0.000130227	0.00201822	NO
ENSMUSG00000031684	Slc10a7	273.182	-0.507557	0.132661	-3.82596	0.000130266	0.00201822	NO
ENSMUSG00000011256	Adam19	1840.03	-0.485745	0.126972	-3.8256	0.000130455	0.00201928	NO
ENSMUSG00000028995	Fam126a	629.682	-0.43472	0.113743	-3.82196	0.000132395	0.00204177	NO
ENSMUSG00000029108	Pcdh7	421.188	-0.454517	0.118969	-3.82047	0.000133197	0.00204691	NO
ENSMUSG00000020949	Fkbp3	1796.24	0.519913	0.136105	3.81993	0.000133491	0.00204922	NO
ENSMUSG00000024955	Esrra	1610.93	0.565627	0.148132	3.81841	0.000134317	0.00205813	NO
ENSMUSG00000039005	Tlr4	367.599	-0.448312	0.11744	-3.81738	0.000134879	0.00206486	NO
ENSMUSG00000040274	Cdk6	799.011	-0.493283	0.129301	-3.81501	0.000136179	0.00208095	NO
ENSMUSG00000030035	Wbp1	538.943	0.349265	0.0915615	3.81454	0.000136436	0.00208298	NO
ENSMUSG00000034789	Rab24	1113.79	0.324287	0.0850242	3.81406	0.000136703	0.00208343	NO
ENSMUSG00000027007	Itprid2	819.223	-0.410109	0.107705	-3.80772	0.000140253	0.00212575	NO
ENSMUSG00000027860	Vangl1	265.06	-0.445799	0.117117	-3.80644	0.000140981	0.0021324	NO
ENSMUSG00000018287	Spag7	1308.24	0.543355	0.142835	3.80407	0.00014234	0.00214437	NO
ENSMUSG00000021774	Ube2e1	576.654	0.540218	0.142013	3.804	0.000142378	0.00214437	NO
ENSMUSG00000087611	4930458D05Rik	8.52771	2.02664	0.533394	3.79952	0.000144977	0.00217569	NO
ENSMUSG00000021737	Psmd6	2963.38	0.450656	0.118726	3.79576	0.000147191	0.00219515	NO
ENSMUSG00000041881	Ndufa7	1463.72	0.45851	0.12079	3.79593	0.000147091	0.00219515	NO
ENSMUSG00000001995	Sipa1l2	563.135	-0.510048	0.134416	-3.79454	0.000147919	0.00220252	NO
ENSMUSG00000032575	Manf	791	-0.381228	0.100543	-3.79169	0.000149627	0.0022157	NO
ENSMUSG00000037966	Ninj1	1532.79	-0.435074	0.114766	-3.79097	0.00015006	0.00222014	NO
ENSMUSG00000031770	Herpud1	1661.71	0.330198	0.0871106	3.79056	0.00015031	0.00222189	NO
ENSMUSG00000018102	H2bc4	1273.17	0.497243	0.131265	3.7881	0.000151806	0.0022237	NO
ENSMUSG00000020328	Nudcd2	647.102	-0.348113	0.0919001	-3.78795	0.000151894	0.0022237	NO
ENSMUSG00000025130	P4hb	9524.54	-0.474635	0.12524	-3.7898	0.000150766	0.0022237	NO
ENSMUSG00000037022	Mmaa	279.298	0.519137	0.137015	3.78892	0.000151304	0.0022237	NO
ENSMUSG00000037266	Rsrp1	13208.2	0.334247	0.0882063	3.78938	0.000151025	0.0022237	NO
ENSMUSG00000040287	Stac3	3207.49	0.539153	0.14229	3.78911	0.000151186	0.0022237	NO
ENSMUSG00000063146	Clip2	521.485	-0.538527	0.142103	-3.78968	0.000150841	0.0022237	NO
ENSMUSG00000009995	Taz	1366.54	0.305219	0.0806294	3.78546	0.000153428	0.00223833	NO
ENSMUSG00000051185	Fam174a	950.472	0.581667	0.153679	3.78494	0.000153748	0.00224105	NO
ENSMUSG00000044147	Arf6	1947.86	-0.28553	0.0754839	-3.78266	0.000155159	0.00225722	NO
ENSMUSG00000023009	Nckap5l	572.098	-0.464505	0.122826	-3.78182	0.000155688	0.00226146	NO
ENSMUSG00000027274	Mkks	587.524	0.542148	0.143459	3.77913	0.000157379	0.00227419	NO
ENSMUSG00000029128	Rab28	855.417	0.43729	0.115733	3.77844	0.000157815	0.00227459	NO
ENSMUSG00000020925	Ccdc43	1462.02	0.461291	0.122143	3.77663	0.000158964	0.0022833	NO
ENSMUSG00000022098	Bmp1	3458.98	-0.553175	0.14653	-3.77517	0.000159898	0.00228496	NO
ENSMUSG00000018474	Chd3	2193.68	-0.558824	0.148063	-3.77422	0.00016051	0.0022898	NO
ENSMUSG00000059554	Ccdc28a	182.398	0.476958	0.126383	3.77392	0.000160705	0.00229063	NO
ENSMUSG00000028970	Abcb1b	244.288	-0.494423	0.131058	-3.77256	0.000161582	0.00229921	NO
ENSMUSG00000024038	Ndufv3	1499.39	0.562249	0.149241	3.76739	0.000164963	0.0023374	NO
ENSMUSG00000107244	Gm43699	7.77654	2.98241	0.792644	3.76261	0.000168149	0.0023745	NO
ENSMUSG00000048833	Slc39a9	678.451	-0.40635	0.108034	-3.76131	0.000169028	0.00238289	NO
ENSMUSG00000060671	Atp8b2	1143.26	-0.554498	0.147447	-3.76065	0.000169474	0.00238718	NO
ENSMUSG00000021420	Fars2	469.885	0.388684	0.103419	3.75835	0.000171039	0.00239511	NO
ENSMUSG00000053841	Txlna	1371.32	-0.387462	0.103103	-3.75801	0.000171271	0.00239636	NO
ENSMUSG00000017760	Ctsa	4941.71	-0.494522	0.131622	-3.75714	0.00017187	0.00240073	NO
ENSMUSG00000071650	Ganab	2031.05	-0.384312	0.102313	-3.75625	0.000172478	0.00240645	NO
ENSMUSG00000057561	Eif1a	991.208	-0.436956	0.116388	-3.7543	0.000173828	0.002418	NO
ENSMUSG00000018166	Erbb3	1037.92	-0.480328	0.12797	-3.75344	0.000174422	0.00242224	NO
ENSMUSG00000002280	Ciao3	770.015	0.384374	0.102481	3.75067	0.000176362	0.00244258	NO
ENSMUSG00000030417	Pdcd5	1114.82	0.455237	0.121368	3.75087	0.000176224	0.00244258	NO
ENSMUSG00000030058	Copg1	2141.39	-0.315322	0.0840946	-3.74961	0.000177109	0.0024494	NO
ENSMUSG00000024082	Ndufaf7	447.355	0.376901	0.10053	3.74916	0.000177428	0.00245179	NO
ENSMUSG00000018326	Ywhab	2975.53	-0.309176	0.0824718	-3.74888	0.000177629	0.00245253	NO
ENSMUSG00000032383	Ppib	1436.48	-0.5669	0.151244	-3.74825	0.000178073	0.00245664	NO
ENSMUSG00000027247	Arhgap1	946.175	-0.545699	0.145644	-3.7468	0.000179106	0.0024648	NO
ENSMUSG00000043067	Dpy19l1	902.447	-0.500825	0.133692	-3.74612	0.000179591	0.00246834	NO
ENSMUSG00000030036	Mogs	537.123	-0.424361	0.113322	-3.74475	0.000180576	0.00247394	NO
ENSMUSG00000027371	Fahd2a	286.134	0.572933	0.153027	3.744	0.000181117	0.00247717	NO
ENSMUSG00000107741	Gm2011	104.624	0.524331	0.140118	3.74207	0.00018251	0.00249321	NO
ENSMUSG00000021969	Zdhhc20	1054.2	-0.468379	0.125202	-3.74099	0.0001833	0.00249884	NO
ENSMUSG00000039529	Atp8b1	346.52	-0.539348	0.144177	-3.74089	0.00018337	0.00249884	NO
ENSMUSG00000022193	Psmb5	2734.48	0.472651	0.126382	3.73986	0.000184124	0.00250302	NO
ENSMUSG00000022178	Ajuba	384.577	-0.550649	0.147303	-3.7382	0.000185343	0.00251549	NO
ENSMUSG00000001729	Akt1	4751.36	-0.371904	0.0994954	-3.7379	0.000185565	0.00251647	NO
ENSMUSG00000016382	Pls3	1386.23	-0.428885	0.114758	-3.7373	0.000186009	0.00251877	NO
ENSMUSG00000035242	Oaz1	6938.9	0.381582	0.102193	3.73394	0.000188509	0.00254226	NO
ENSMUSG00000040006	Ginm1	803.694	0.368162	0.0986281	3.73283	0.00018934	0.00255115	NO
ENSMUSG00000047260	Emc6	1039	0.565177	0.151457	3.73161	0.000190263	0.00255945	NO
ENSMUSG00000039787	Cercam	653.689	-0.450615	0.120765	-3.73134	0.000190467	0.00256015	NO
ENSMUSG00000026087	Mrpl30	1378.82	0.454393	0.121785	3.7311	0.000190648	0.00256052	NO
ENSMUSG00000025935	Tram1	1514.9	-0.491744	0.13183	-3.73012	0.000191385	0.00256631	NO
ENSMUSG00000015488	Cacfd1	845.734	0.272906	0.0731916	3.72865	0.000192511	0.00257526	NO
ENSMUSG00000027642	Rpn2	2949.75	-0.390786	0.104807	-3.72864	0.000192514	0.00257526	NO
ENSMUSG00000015943	Bola1	256.185	0.532023	0.142714	3.72788	0.000193094	0.00257685	NO
ENSMUSG00000022377	Asap1	935.836	-0.439244	0.117825	-3.72793	0.00019306	0.00257685	NO
ENSMUSG00000046756	Mrps7	1300.78	0.527751	0.141557	3.72819	0.000192859	0.00257685	NO
ENSMUSG00000021235	Coq6	543.976	0.439894	0.118023	3.72717	0.000193638	0.00258019	NO
ENSMUSG00000051853	Arf3	1588.56	-0.475306	0.127525	-3.72716	0.000193653	0.00258019	NO
ENSMUSG00000028973	Abcb8	815.117	0.462378	0.124101	3.72583	0.00019467	0.00258669	NO
ENSMUSG00000036880	Acaa2	3000.91	0.505081	0.135565	3.72574	0.000194744	0.00258669	NO
ENSMUSG00000032116	Stt3a	1871.98	-0.560448	0.150439	-3.72541	0.000194996	0.00258779	NO
ENSMUSG00000067847	Romo1	733.756	0.563919	0.151471	3.72296	0.000196901	0.00260437	NO
ENSMUSG00000029781	Fkbp9	4591.96	-0.460183	0.123645	-3.7218	0.000197805	0.00260854	NO
ENSMUSG00000041779	Tram2	593.53	-0.388881	0.104602	-3.7177	0.000201044	0.00263672	NO
ENSMUSG00000029581	Fscn1	2567.76	-0.44652	0.120175	-3.71558	0.000202739	0.00264535	NO
ENSMUSG00000091264	Smim13	1531.15	0.483209	0.130029	3.71617	0.000202267	0.00264535	NO
ENSMUSG00000037946	Fgd3	437.373	-0.542195	0.145967	-3.7145	0.000203605	0.00265368	NO
ENSMUSG00000038648	Creb3l2	1030.55	-0.345692	0.0932015	-3.70908	0.000208015	0.00269934	NO
ENSMUSG00000040852	Plekhh2	713.381	-0.504798	0.136113	-3.70867	0.00020835	0.00269934	NO
ENSMUSG00000058709	Egln2	1586.95	0.425686	0.114848	3.70651	0.000210139	0.0027135	NO
ENSMUSG00000022817	Itgb5	2746.42	-0.519985	0.140322	-3.70566	0.00021084	0.00271835	NO
ENSMUSG00000015243	Abca1	3973.74	-0.34835	0.0941005	-3.7019	0.000213995	0.00274573	NO
ENSMUSG00000031337	Mtm1	351.981	0.329238	0.0889827	3.70003	0.000215576	0.00275497	NO
ENSMUSG00000020877	Scrn2	225.958	0.570703	0.154339	3.69773	0.000217537	0.00277268	NO
ENSMUSG00000050891	Tatdn1	277.253	0.476434	0.128869	3.69705	0.000218121	0.00277629	NO
ENSMUSG00000003559	As3mt	725.637	0.447654	0.121114	3.69615	0.000218898	0.00277971	NO
ENSMUSG00000010095	Slc3a2	1326.26	-0.536558	0.145183	-3.69575	0.00021924	0.00278169	NO
ENSMUSG00000023967	Mrps18a	650.581	0.45186	0.122282	3.69521	0.000219701	0.00278333	NO
ENSMUSG00000024413	Npc1	1401.68	-0.476602	0.128973	-3.69535	0.000219587	0.00278333	NO
ENSMUSG00000028140	Mrpl9	1212.14	0.453239	0.122672	3.69473	0.000220118	0.0027844	NO
ENSMUSG00000004865	Srpk1	894.579	-0.292789	0.079256	-3.69421	0.000220569	0.00278799	NO
ENSMUSG00000020122	Egfr	1074.13	-0.408945	0.110957	-3.68562	0.000228144	0.00285358	NO
ENSMUSG00000028959	Fastk	2767.7	0.494796	0.134244	3.68579	0.000227994	0.00285358	NO
ENSMUSG00000047866	Lonp2	1060.43	0.41919	0.11372	3.68617	0.000227655	0.00285358	NO
ENSMUSG00000003444	Med29	240.087	0.504	0.136821	3.68364	0.000229927	0.00286519	NO
ENSMUSG00000051343	Rab11fip5	2749.43	-0.353682	0.0960379	-3.68273	0.000230745	0.00287325	NO
ENSMUSG00000028013	Ppa2	833.628	0.465697	0.126491	3.68166	0.000231725	0.00288116	NO
ENSMUSG00000036850	Mrpl41	715.123	0.542703	0.147442	3.6808	0.000232502	0.00288868	NO
ENSMUSG00000041650	Pcca	562.577	0.531267	0.14443	3.67836	0.000234738	0.00291214	NO
ENSMUSG00000047514	Tspyl1	1602.8	0.263528	0.0716821	3.67634	0.000236606	0.00292881	NO
ENSMUSG00000034707	Gns	4477.31	-0.574637	0.15636	-3.67509	0.000237765	0.00293665	NO
ENSMUSG00000023939	Mrpl14	610.742	0.549953	0.14967	3.67445	0.000238365	0.00294189	NO
ENSMUSG00000025825	Iscu	1505.92	0.460557	0.125375	3.67343	0.00023932	0.00294932	NO
ENSMUSG00000075289	Carns1	867.313	0.484454	0.131981	3.67063	0.000241951	0.00297518	NO
ENSMUSG00000030421	Uri1	926.56	0.267655	0.0729473	3.66915	0.00024336	0.00298514	NO
ENSMUSG00000024759	Atl3	1348.95	-0.462833	0.126168	-3.6684	0.000244076	0.00298898	NO
ENSMUSG00000034462	Pkd2	1597.99	-0.343571	0.0937121	-3.66623	0.000246149	0.00301133	NO
ENSMUSG00000030760	Acer3	389.41	-0.411262	0.112189	-3.6658	0.000246564	0.0030142	NO
ENSMUSG00000027374	Mrps5	905.354	0.476226	0.130018	3.66277	0.000249505	0.00303906	NO
ENSMUSG00000026872	Zeb2	2057.17	-0.507993	0.138726	-3.66185	0.000250396	0.00304548	NO
ENSMUSG00000027222	Pex16	414.423	0.449222	0.122684	3.66162	0.000250621	0.00304601	NO
ENSMUSG00000024194	Cuta	714.041	0.378646	0.103437	3.66064	0.000251583	0.00305106	NO
ENSMUSG00000038178	Slc43a2	2356.23	-0.484826	0.132437	-3.66081	0.000251414	0.00305106	NO
ENSMUSG00000050390	C77080	428.552	-0.542357	0.148145	-3.66098	0.00025125	0.00305106	NO
ENSMUSG00000030967	Zranb1	1842.18	0.430617	0.117684	3.6591	0.000253103	0.00306505	NO
ENSMUSG00000021646	Mccc2	470.295	0.558018	0.152512	3.65883	0.000253366	0.00306602	NO
ENSMUSG00000027248	Pdia3	5963.63	-0.56015	0.153154	-3.65743	0.000254757	0.00306852	NO
ENSMUSG00000040339	Fam102b	877.645	-0.466438	0.12754	-3.65718	0.000255004	0.00306852	NO
ENSMUSG00000097487	Ptges3l	597.856	0.550392	0.150498	3.65715	0.000255038	0.00306852	NO
ENSMUSG00000019494	Cops6	2266.16	0.378238	0.103439	3.65663	0.000255553	0.0030725	NO
ENSMUSG00000032330	Cox7a2	2087.38	0.582358	0.159295	3.65585	0.000256329	0.00307963	NO
ENSMUSG00000020955	Ap4s1	574.444	0.490185	0.1341	3.65537	0.000256812	0.00308101	NO
ENSMUSG00000025246	Tbl1x	1044.6	-0.459773	0.12578	-3.65538	0.000256802	0.00308101	NO
ENSMUSG00000011658	Fuz	295.967	0.356984	0.0977194	3.65315	0.000259043	0.00310111	NO
ENSMUSG00000002963	Pnkp	581.883	0.376112	0.102975	3.65246	0.000259743	0.00310726	NO
ENSMUSG00000024993	Fam45a	328.601	-0.411277	0.112619	-3.65193	0.000260281	0.00310927	NO
ENSMUSG00000068566	Myadm	3661.22	-0.499746	0.136843	-3.65198	0.000260231	0.00310927	NO
ENSMUSG00000017309	Cd300lg	501.996	0.481331	0.13181	3.65172	0.00026049	0.00310955	NO
ENSMUSG00000030616	Sytl2	1063.04	-0.492446	0.134882	-3.65093	0.000261295	0.00311249	NO
ENSMUSG00000041084	Ostc	1126.09	-0.558078	0.152884	-3.65034	0.000261894	0.00311741	NO
ENSMUSG00000018446	C1qbp	1760.93	0.366456	0.100414	3.64946	0.000262795	0.0031237	NO
ENSMUSG00000004789	Dlst	6834.56	0.583191	0.159841	3.64857	0.000263705	0.00312796	NO
ENSMUSG00000065954	Tacc1	1737.78	-0.322909	0.0885031	-3.64856	0.000263714	0.00312796	NO
ENSMUSG00000024829	Mrpl21	646.929	0.472309	0.129468	3.64806	0.000264226	0.00313181	NO
ENSMUSG00000062234	Gak	1101.98	-0.43665	0.119714	-3.64745	0.000264858	0.00313265	NO
ENSMUSG00000038181	Chpf2	804.125	-0.337352	0.0925507	-3.64505	0.000267336	0.00315528	NO
ENSMUSG00000025574	Tk1	604.953	-0.499141	0.136964	-3.64431	0.000268111	0.00315998	NO
ENSMUSG00000061461	Smim20	754.794	0.379588	0.104177	3.64369	0.000268752	0.00316144	NO
ENSMUSG00000102252	Snrpn	210.132	0.555671	0.152519	3.64329	0.000269179	0.00316144	NO
ENSMUSG00000040151	Hs2st1	1192.09	-0.379585	0.104207	-3.6426	0.0002699	0.00316769	NO
ENSMUSG00000028556	Dock7	1097.33	-0.401018	0.110114	-3.64183	0.000270705	0.00316947	NO
ENSMUSG00000001761	Smo	793.849	-0.482533	0.132579	-3.63958	0.000273079	0.00318935	NO
ENSMUSG00000003500	Impdh1	1143.62	-0.323353	0.0888423	-3.63963	0.000273029	0.00318935	NO
ENSMUSG00000043445	Pgp	869.937	0.566798	0.155805	3.63786	0.000274914	0.00319519	NO
ENSMUSG00000001158	Snrnp27	825.425	0.394607	0.108547	3.63538	0.000277575	0.00321956	NO
ENSMUSG00000022841	Ap2m1	2630.46	-0.23485	0.064618	-3.63444	0.000278588	0.00322892	NO
ENSMUSG00000026276	Septin2	4508.57	-0.305565	0.0840901	-3.63378	0.000279303	0.00323497	NO
ENSMUSG00000032178	Ilf3	1285.77	-0.31588	0.0869626	-3.63236	0.000280838	0.0032505	NO
ENSMUSG00000052609	Plekhg3	627.496	-0.504398	0.138907	-3.63119	0.000282123	0.00326311	NO
ENSMUSG00000026456	Cyb5r1	2299.08	0.415288	0.114528	3.62608	0.000287759	0.0033123	NO
ENSMUSG00000006315	Tmem147	1381.74	0.520377	0.143572	3.6245	0.00028952	0.0033166	NO
ENSMUSG00000038456	Dennd2a	436.32	-0.528563	0.14582	-3.62478	0.000289211	0.0033166	NO
ENSMUSG00000099597	NA	885.901	0.526763	0.145449	3.62164	0.000292745	0.00334212	NO
ENSMUSG00000017188	Coa3	839.672	0.360903	0.0996719	3.62091	0.000293565	0.00334237	NO
ENSMUSG00000021102	Glrx5	1375.12	0.473313	0.130716	3.62093	0.000293549	0.00334237	NO
ENSMUSG00000032531	Amotl2	810.836	-0.545924	0.150929	-3.6171	0.000297922	0.0033714	NO
ENSMUSG00000029338	Antxr2	1096.29	-0.429783	0.118844	-3.61635	0.000298789	0.0033766	NO
ENSMUSG00000019795	Pcmt1	2012.05	0.552681	0.152884	3.61504	0.000300297	0.00339122	NO
ENSMUSG00000025745	Hadha	6981.28	0.581226	0.160791	3.61479	0.000300586	0.00339122	NO
ENSMUSG00000039542	Ncam1	4048.21	-0.471021	0.130363	-3.61315	0.000302494	0.00340926	NO
ENSMUSG00000026667	Uhmk1	1058.62	-0.340352	0.094246	-3.61132	0.000304642	0.00341951	NO
ENSMUSG00000031533	Mrps31	563.87	0.559321	0.154894	3.61099	0.000305036	0.00341951	NO
ENSMUSG00000071644	Eef1g	10113	0.326228	0.0903305	3.61149	0.000304439	0.00341951	NO
ENSMUSG00000052962	Mrpl35	580.33	0.569554	0.15788	3.6075	0.000309161	0.00345881	NO
ENSMUSG00000021650	Ptcd2	655.885	0.487319	0.13515	3.60576	0.000311236	0.00347737	NO
ENSMUSG00000035673	Sbno2	1357.34	-0.304453	0.0844794	-3.60387	0.000313511	0.00349813	NO
ENSMUSG00000063410	Stk24	886.167	-0.338163	0.0939411	-3.59974	0.000318536	0.00354239	NO
ENSMUSG00000005732	Ranbp1	970.23	-0.435806	0.121109	-3.59845	0.000320122	0.00354742	NO
ENSMUSG00000022136	Dnajc3	1401.86	-0.316397	0.0879288	-3.59834	0.000320259	0.00354742	NO
ENSMUSG00000028249	Sdcbp	3987.63	-0.584894	0.162527	-3.59876	0.000319743	0.00354742	NO
ENSMUSG00000039202	Abhd2	978.924	-0.438362	0.121831	-3.59811	0.000320538	0.00354817	NO
ENSMUSG00000026107	Nabp1	1095.78	0.526592	0.146435	3.59608	0.000323051	0.0035689	NO
ENSMUSG00000052712	BC004004	1820.68	0.351771	0.0978526	3.5949	0.000324511	0.00357989	NO
ENSMUSG00000039738	Slx4	473.602	-0.50211	0.139728	-3.59347	0.000326301	0.0035906	NO
ENSMUSG00000004562	Arhgef40	1591.76	-0.404319	0.11257	-3.59173	0.000328491	0.00359815	NO
ENSMUSG00000028646	Rragc	1345.59	-0.44597	0.124162	-3.59183	0.00032836	0.00359815	NO
ENSMUSG00000057530	Ece1	1670.91	-0.301315	0.0839771	-3.58807	0.000333138	0.00364191	NO
ENSMUSG00000058325	Dock1	616.822	-0.546008	0.15223	-3.58674	0.000334842	0.00365576	NO
ENSMUSG00000072704	Smim10l1	1717.62	0.578973	0.161515	3.58465	0.000337532	0.00367554	NO
ENSMUSG00000054312	Mrps21	953.896	0.529378	0.147687	3.58447	0.00033777	0.00367574	NO
ENSMUSG00000078552	Dcdc2b	102.258	0.529059	0.147715	3.58163	0.000341463	0.00371111	NO
ENSMUSG00000048285	Frmd6	1067.79	-0.350445	0.0978618	-3.58102	0.00034226	0.00371736	NO
ENSMUSG00000030083	Abtb1	748.181	0.309293	0.0864127	3.57925	0.000344581	0.00372862	NO
ENSMUSG00000014158	Trpv4	141.285	-0.544122	0.15206	-3.57834	0.000345783	0.0037294	NO
ENSMUSG00000026842	Abl1	2112.36	-0.324207	0.0906365	-3.57701	0.000347552	0.00374088	NO
ENSMUSG00000031788	Kifc3	421.375	-0.391656	0.109523	-3.57602	0.000348868	0.00375022	NO
ENSMUSG00000032458	Copb2	2829.34	-0.240319	0.067249	-3.57357	0.000352153	0.00377449	NO
ENSMUSG00000044477	Zfand3	1896.33	0.255104	0.0713837	3.5737	0.000351976	0.00377449	NO
ENSMUSG00000045752	Tssc4	566.558	-0.44008	0.123151	-3.57349	0.000352253	0.00377449	NO
ENSMUSG00000028469	Npr2	1066.26	0.418138	0.11708	3.57138	0.000355099	0.00379044	NO
ENSMUSG00000032640	Chsy1	603.574	-0.539309	0.151104	-3.56914	0.000358161	0.00381624	NO
ENSMUSG00000024750	Zfand5	3710.94	0.584513	0.163832	3.56776	0.000360045	0.00383346	NO
ENSMUSG00000022635	Zcrb1	857.616	0.426537	0.119584	3.56685	0.000361303	0.00384197	NO
ENSMUSG00000026864	Hspa5	6206.25	-0.324602	0.0910538	-3.56495	0.000363923	0.00386003	NO
ENSMUSG00000024687	Osbp	2489.41	0.320786	0.0899972	3.5644	0.000364692	0.00386329	NO
ENSMUSG00000027193	Api5	1374.73	-0.305926	0.0858268	-3.56446	0.000364604	0.00386329	NO
ENSMUSG00000042032	Mat2b	1364.13	0.388759	0.109086	3.56378	0.000365553	0.00386752	NO
ENSMUSG00000038046	Mrm3	307.01	0.553382	0.155326	3.56271	0.000367049	0.0038809	NO
ENSMUSG00000020520	Galnt10	943.764	-0.448441	0.125885	-3.56231	0.000367603	0.0038843	NO
ENSMUSG00000025351	Cd63	6851.26	-0.307285	0.0863015	-3.56059	0.000370018	0.00389603	NO
ENSMUSG00000026727	Rsu1	1114.55	-0.338078	0.0949426	-3.56087	0.000369633	0.00389603	NO
ENSMUSG00000042225	Ammecr1	629.037	-0.349078	0.0980553	-3.56002	0.000370833	0.00389875	NO
ENSMUSG00000010607	Pigyl	403.284	0.360418	0.101287	3.55837	0.00037316	0.00391094	NO
ENSMUSG00000071708	Sms	1536.17	0.519724	0.146072	3.558	0.000373689	0.00391404	NO
ENSMUSG00000026836	Acvr1	664.36	-0.343523	0.0967039	-3.55232	0.000381853	0.00397964	NO
ENSMUSG00000026155	Smap1	282.817	-0.411969	0.115992	-3.5517	0.000382749	0.00398402	NO
ENSMUSG00000040669	Phc1	334.583	-0.380573	0.107168	-3.55118	0.000383504	0.00398691	NO
ENSMUSG00000057522	Spop	3580.69	0.431206	0.12144	3.55078	0.000384085	0.00399048	NO
ENSMUSG00000021460	Auh	670.923	0.527823	0.148689	3.54985	0.000385457	0.00399667	NO
ENSMUSG00000074884	Serf2	1070.82	0.38945	0.109793	3.54712	0.000389474	0.00403147	NO
ENSMUSG00000032527	Pccb	1530.27	0.44537	0.125656	3.54435	0.000393581	0.00406393	NO
ENSMUSG00000024952	Rps6ka4	725.851	-0.513146	0.1448	-3.54384	0.000394351	0.00406687	NO
ENSMUSG00000031913	Vps4a	1184.22	0.372201	0.105027	3.54388	0.000394292	0.00406687	NO
ENSMUSG00000035781	R3hdm4	1669.7	0.382228	0.107906	3.54223	0.000396762	0.00408599	NO
ENSMUSG00000066151	Fkbp15	1099.72	-0.401265	0.113284	-3.54211	0.000396937	0.00408599	NO
ENSMUSG00000028957	Per3	874.791	0.391473	0.110587	3.53996	0.000400185	0.00411184	NO
ENSMUSG00000047414	Flrt2	644.05	-0.490867	0.138694	-3.5392	0.000401345	0.0041187	NO
ENSMUSG00000044864	Ankrd50	876.789	-0.44901	0.127038	-3.53446	0.000408612	0.00418815	NO
ENSMUSG00000056758	Hmga2	169.309	-0.552211	0.156392	-3.53095	0.000414072	0.00423892	NO
ENSMUSG00000022848	Slc49a4	1098.82	0.526076	0.149045	3.52963	0.000416138	0.00425487	NO
ENSMUSG00000003131	Pafah1b2	1339.71	-0.253133	0.0717247	-3.52924	0.000416762	0.00425866	NO
ENSMUSG00000023912	Slc25a27	200.481	0.545549	0.154637	3.52794	0.000418806	0.00427432	NO
ENSMUSG00000021360	Gcnt2	199.284	-0.479781	0.136076	-3.52582	0.000422172	0.00430081	NO
ENSMUSG00000025193	Cutc	283.349	0.407399	0.115574	3.525	0.000423483	0.0043099	NO
ENSMUSG00000054277	Arfgap3	739.789	-0.334678	0.0949458	-3.52494	0.000423579	0.0043099	NO
ENSMUSG00000023272	Creld2	336.739	-0.460428	0.130706	-3.52263	0.000427291	0.00433976	NO
ENSMUSG00000041028	Ghitm	6839.32	0.584894	0.166165	3.51995	0.000431628	0.00436705	NO
ENSMUSG00000057335	Cep170	946.653	-0.432448	0.12286	-3.51984	0.000431803	0.00436705	NO
ENSMUSG00000026043	Col3a1	126398	-0.536132	0.152325	-3.51966	0.000432094	0.00436736	NO
ENSMUSG00000027435	Cd93	3979.3	-0.567643	0.161297	-3.51924	0.000432793	0.00437178	NO
ENSMUSG00000054021	Sirt5	243.572	0.554827	0.15767	3.5189	0.000433337	0.00437464	NO
ENSMUSG00000027775	Mfsd1	1440.95	-0.583744	0.16596	-3.51738	0.000435821	0.00439442	NO
ENSMUSG00000048351	Coa7	358.078	0.508734	0.144708	3.51559	0.000438778	0.0044095	NO
ENSMUSG00000032220	Myo1e	1255.69	-0.43932	0.125	-3.51457	0.000440468	0.00442208	NO
ENSMUSG00000027540	Ptpn1	1409.45	-0.457598	0.130347	-3.51063	0.000447049	0.0044753	NO
ENSMUSG00000038241	Cep250	907.477	-0.548451	0.156301	-3.50894	0.000449895	0.00449842	NO
ENSMUSG00000012422	Tmem167	798.507	-0.323077	0.0920983	-3.50796	0.00045156	0.00450911	NO
ENSMUSG00000028622	Mrpl37	1689.99	0.489866	0.139649	3.50783	0.000451772	0.00450911	NO
ENSMUSG00000042035	Igsf3	686.123	-0.515553	0.146966	-3.50798	0.000451528	0.00450911	NO
ENSMUSG00000027601	Mtfr1	544.035	0.421907	0.120309	3.50687	0.000453406	0.00452003	NO
ENSMUSG00000068739	Sars	2353.77	0.290521	0.0828911	3.50485	0.000456862	0.00455177	NO
ENSMUSG00000026618	Iars2	2034.57	0.434296	0.123936	3.5042	0.000457981	0.00455479	NO
ENSMUSG00000067873	Htatsf1	1896.69	0.464798	0.132673	3.50335	0.000459448	0.00456126	NO
ENSMUSG00000023143	Nagpa	385.674	-0.508999	0.145329	-3.50238	0.000461118	0.00457052	NO
ENSMUSG00000025350	Rdh5	141.228	-0.547537	0.156335	-3.50233	0.0004612	0.00457052	NO
ENSMUSG00000091754	Gm3636	181.269	0.4406	0.125815	3.50196	0.000461847	0.00457422	NO
ENSMUSG00000055737	Ghr	2031.73	0.527089	0.150546	3.50118	0.00046321	0.00458502	NO
ENSMUSG00000033014	Trim33	504.272	-0.296427	0.0846922	-3.50005	0.000465173	0.004599	NO
ENSMUSG00000039477	Tnrc18	2252.53	-0.336027	0.0960226	-3.49946	0.000466209	0.00460226	NO
ENSMUSG00000028923	Necap2	1293.79	-0.392484	0.112206	-3.4979	0.000468942	0.0046199	NO
ENSMUSG00000039197	Adk	618.874	0.461441	0.131959	3.49686	0.000470762	0.00463305	NO
ENSMUSG00000022235	Cmbl	606.974	0.538043	0.153943	3.49507	0.00047393	0.00465809	NO
ENSMUSG00000026626	Ppp2r5a	1548.15	0.322725	0.0923506	3.49457	0.000474832	0.00465964	NO
ENSMUSG00000024381	Bin1	21805.3	0.392371	0.11232	3.49334	0.000477025	0.00467752	NO
ENSMUSG00000037740	Mrps26	746.693	0.326433	0.0934498	3.49314	0.000477375	0.00467822	NO
ENSMUSG00000032418	Me1	570.834	0.57297	0.164041	3.49285	0.000477903	0.00468066	NO
ENSMUSG00000060703	Cd302	629.935	-0.470413	0.134745	-3.49114	0.000480958	0.00470507	NO
ENSMUSG00000043987	Cep164	403.667	-0.469317	0.134452	-3.49059	0.000481954	0.00471206	NO
ENSMUSG00000058070	Eml1	991.663	0.542813	0.155517	3.49036	0.000482362	0.00471331	NO
ENSMUSG00000039361	Picalm	4192.79	-0.361262	0.103532	-3.48936	0.000484186	0.00472837	NO
ENSMUSG00000037253	Mex3c	565.999	-0.357451	0.102467	-3.48845	0.000485836	0.00474171	NO
ENSMUSG00000036257	Pnpla8	1420.08	0.510342	0.146305	3.48821	0.000486269	0.00474318	NO
ENSMUSG00000023206	Il15ra	310.583	0.567689	0.162826	3.48648	0.000489423	0.00477116	NO
ENSMUSG00000042569	Dhrs7b	439.788	0.411462	0.118087	3.48441	0.000493227	0.0048031	NO
ENSMUSG00000050953	Gja1	968.188	-0.447051	0.128301	-3.48438	0.000493272	0.0048031	NO
ENSMUSG00000038975	Rabggtb	1248.57	0.413544	0.118713	3.48356	0.000494791	0.00480857	NO
ENSMUSG00000019478	Rab4a	217.03	0.572796	0.1645	3.48204	0.000497613	0.00483075	NO
ENSMUSG00000024269	Tpgs2	205.721	-0.440226	0.126432	-3.48191	0.000497843	0.00483075	NO
ENSMUSG00000036983	Tfb1m	209.054	0.417607	0.119943	3.48171	0.000498226	0.00483107	NO
ENSMUSG00000017144	Rnd3	650.452	-0.380005	0.109334	-3.47563	0.000509652	0.00491685	NO
ENSMUSG00000032607	Amt	117.647	0.486893	0.140116	3.47492	0.000511	0.00492135	NO
ENSMUSG00000020196	Cabin1	1183.7	-0.33332	0.0959482	-3.47396	0.000512836	0.00493619	NO
ENSMUSG00000027180	Fbxo3	1791.36	0.426971	0.122937	3.47308	0.000514518	0.00494303	NO
ENSMUSG00000085148	Mir22hg	2280.77	0.478599	0.137807	3.47297	0.000514727	0.00494303	NO
ENSMUSG00000073616	Cops9	1039.52	0.354787	0.102231	3.47044	0.000519613	0.00498424	NO
ENSMUSG00000020864	Ankrd40	3065.91	0.505988	0.145896	3.46815	0.000524059	0.00501826	NO
ENSMUSG00000071711	Mpst	504.942	0.455502	0.131347	3.46793	0.000524486	0.00501949	NO
ENSMUSG00000016831	Tox4	1684.11	0.268833	0.0775661	3.46586	0.000528541	0.00504623	NO
ENSMUSG00000018858	Mrpl58	638.909	0.373413	0.107737	3.46598	0.000528311	0.00504623	NO
ENSMUSG00000019978	Epb41l2	2034.45	-0.501106	0.144612	-3.46518	0.000529872	0.00504623	NO
ENSMUSG00000029145	Eif2b4	1058.97	0.584849	0.168782	3.46512	0.000529993	0.00504623	NO
ENSMUSG00000051550	Zfp579	784.747	0.252849	0.072951	3.46601	0.000528251	0.00504623	NO
ENSMUSG00000017670	Elmo2	923.922	-0.411782	0.118875	-3.46398	0.000532246	0.00506193	NO
ENSMUSG00000022972	Cfap298	345.053	0.397788	0.114856	3.46336	0.000533465	0.00507064	NO
ENSMUSG00000031561	Tenm3	471.557	-0.418246	0.120775	-3.46302	0.000534141	0.00507419	NO
ENSMUSG00000096210	H1f0	5611.06	0.436396	0.126032	3.46257	0.000535034	0.00507691	NO
ENSMUSG00000040028	Elavl1	1037	-0.25829	0.0746275	-3.46106	0.000538056	0.00509693	NO
ENSMUSG00000070699	Sars2	322.865	0.480664	0.138877	3.46107	0.000538029	0.00509693	NO
ENSMUSG00000018909	Arrb1	1084.88	-0.502474	0.145244	-3.45952	0.000541133	0.00512317	NO
ENSMUSG00000037896	Rcor1	878.236	-0.294685	0.0852199	-3.45794	0.000544324	0.00515047	NO
ENSMUSG00000085772	D630024D03Rik	8.70217	1.79717	0.519831	3.45722	0.000545774	0.00516128	NO
ENSMUSG00000035778	Ggta1	853.929	-0.474808	0.137447	-3.45447	0.000551374	0.00520542	NO
ENSMUSG00000025208	Mrpl43	981.936	0.453993	0.131438	3.45403	0.000552269	0.005208	NO
ENSMUSG00000029718	Pcolce	4357.31	-0.522301	0.151259	-3.45302	0.000554348	0.00522173	NO
ENSMUSG00000055407	Map6	137.28	-0.569865	0.165054	-3.45259	0.000555235	0.00522714	NO
ENSMUSG00000028684	Urod	1053.28	0.414819	0.120228	3.45026	0.000560054	0.00525773	NO
ENSMUSG00000019850	Tnfaip3	507.529	0.358537	0.103934	3.44966	0.000561298	0.00526646	NO
ENSMUSG00000105987	AI506816	1718.76	-0.38599	0.111902	-3.44936	0.000561912	0.0052692	NO
ENSMUSG00000026278	Bok	393.223	-0.582073	0.168928	-3.44568	0.000569628	0.00532968	NO
ENSMUSG00000043518	Rai2	363.525	0.517868	0.150322	3.44505	0.00057095	0.00533593	NO
ENSMUSG00000026020	Nop58	730.78	-0.305645	0.0887333	-3.44454	0.000572033	0.00534025	NO
ENSMUSG00000015357	Clpx	1660.96	0.560332	0.162732	3.44329	0.000574688	0.00535906	NO
ENSMUSG00000020778	Ten1	373.579	0.368674	0.107082	3.44293	0.000575446	0.00536016	NO
ENSMUSG00000033545	Znrf1	1884.89	0.330709	0.0960719	3.44231	0.000576775	0.00536657	NO
ENSMUSG00000046909	Tefm	330.404	0.518758	0.150701	3.44231	0.00057677	0.00536657	NO
ENSMUSG00000023990	Tfeb	1141.17	0.525202	0.152667	3.44018	0.000581332	0.00539698	NO
ENSMUSG00000037119	Fam91a1	1017.21	-0.424018	0.123278	-3.43952	0.000582741	0.00540706	NO
ENSMUSG00000027367	Stard7	4268.13	0.508204	0.14778	3.43893	0.000584027	0.005413	NO
ENSMUSG00000070284	Gmppb	250.364	-0.448248	0.13034	-3.43906	0.00058373	0.005413	NO
ENSMUSG00000032959	Pebp1	6231.77	0.425599	0.123774	3.43851	0.000584917	0.00541525	NO
ENSMUSG00000039826	Trub2	720.285	0.423252	0.123109	3.43803	0.000585956	0.00542187	NO
ENSMUSG00000036599	Chst12	340.267	-0.573084	0.166701	-3.4378	0.000586461	0.0054223	NO
ENSMUSG00000021731	Mrps30	404.718	0.436487	0.126982	3.4374	0.000587333	0.00542562	NO
ENSMUSG00000015932	Dstn	1679.05	-0.532076	0.154803	-3.43711	0.000587953	0.00542835	NO
ENSMUSG00000055491	Pprc1	779.949	-0.377986	0.110035	-3.43514	0.000592248	0.00546199	NO
ENSMUSG00000004032	Gstm5	603.811	0.548797	0.159868	3.43283	0.000597326	0.00548767	NO
ENSMUSG00000026766	Mmadhc	2072.99	0.493902	0.143863	3.43313	0.000596647	0.00548767	NO
ENSMUSG00000027937	Jtb	1126	0.371182	0.108125	3.4329	0.000597163	0.00548767	NO
ENSMUSG00000029326	Enoph1	201.672	-0.459253	0.133762	-3.43336	0.000596142	0.00548767	NO
ENSMUSG00000097183	Gm17501	213.382	-0.521739	0.151985	-3.43284	0.000597299	0.00548767	NO
ENSMUSG00000027878	Notch2	1976.31	-0.395274	0.115208	-3.43097	0.000601426	0.00551928	NO
ENSMUSG00000019864	Rtn4ip1	496.308	0.566307	0.165095	3.43018	0.000603177	0.00553231	NO
ENSMUSG00000000149	Gna12	1835.79	-0.473406	0.138032	-3.42968	0.000604286	0.00553758	NO
ENSMUSG00000040521	Tsfm	558.556	0.453175	0.132135	3.42963	0.000604412	0.00553758	NO
ENSMUSG00000047656	Trpt1	308.571	0.538048	0.156911	3.429	0.000605818	0.00554743	NO
ENSMUSG00000006390	Elovl1	687.664	-0.516752	0.150719	-3.42857	0.000606766	0.00555307	NO
ENSMUSG00000058267	Mrps14	677.247	0.48389	0.141179	3.42751	0.000609154	0.00557188	NO
ENSMUSG00000028028	Alpk1	188.931	-0.444265	0.129628	-3.42724	0.000609745	0.00557318	NO
ENSMUSG00000024026	Glo1	1518.69	0.388248	0.113353	3.42514	0.000614486	0.00560535	NO
ENSMUSG00000072946	Ptgr2	1964.1	0.442489	0.129204	3.42473	0.0006154	0.00561063	NO
ENSMUSG00000045672	Col27a1	708.326	-0.487275	0.142302	-3.42424	0.000616522	0.0056178	NO
ENSMUSG00000022452	Smdt1	1610.19	0.424966	0.124144	3.42317	0.000618964	0.00563392	NO
ENSMUSG00000079557	Marchf2	1351.46	0.35597	0.104014	3.42235	0.000620834	0.00564787	NO
ENSMUSG00000019873	Reep3	1145.8	-0.384876	0.11249	-3.42142	0.000622947	0.00565787	NO
ENSMUSG00000032555	Topbp1	722.212	-0.479302	0.140135	-3.42028	0.000625558	0.00567851	NO
ENSMUSG00000029178	Klf3	1008.24	-0.4025	0.117695	-3.41985	0.00062656	0.00568452	NO
ENSMUSG00000019471	Cdc37	3668.01	0.214872	0.0628531	3.41865	0.000629332	0.00570428	NO
ENSMUSG00000031380	Vegfd	142.097	-0.534825	0.156445	-3.41861	0.000629419	0.00570428	NO
ENSMUSG00000031312	Itgb1bp2	8985.36	0.562119	0.164486	3.41742	0.000632167	0.00572299	NO
ENSMUSG00000035914	Cd276	1416.31	-0.356638	0.104463	-3.41402	0.000640115	0.00578556	NO
ENSMUSG00000060803	Gstp1	1451.14	0.385766	0.113051	3.41234	0.000644088	0.00581206	NO
ENSMUSG00000052423	B4galt3	288.608	-0.307237	0.0900826	-3.41062	0.00064816	0.0058444	NO
ENSMUSG00000107002	0610012G03Rik	1121.53	0.4756	0.139456	3.41041	0.000648663	0.0058444	NO
ENSMUSG00000022656	Nectin3	480.416	-0.405004	0.118787	-3.40949	0.000650853	0.00586047	NO
ENSMUSG00000033392	Clasp2	1513.3	0.31274	0.0917312	3.40931	0.000651277	0.00586115	NO
ENSMUSG00000026455	Klhl12	688.347	0.386812	0.113506	3.40785	0.000654759	0.00588615	NO
ENSMUSG00000038611	Phrf1	915.005	-0.371482	0.109016	-3.40758	0.000655424	0.00588766	NO
ENSMUSG00000040370	Etfrf1	744.287	0.525115	0.154205	3.40531	0.000660893	0.00592856	NO
ENSMUSG00000034216	Vps18	617.355	-0.344107	0.101068	-3.40471	0.000662338	0.00593835	NO
ENSMUSG00000002797	Ggct	175.273	0.56397	0.16567	3.40418	0.000663639	0.00594171	NO
ENSMUSG00000023004	Tuba1b	6022.41	-0.558165	0.163955	-3.40438	0.000663136	0.00594171	NO
ENSMUSG00000071866	Ppia	5184.82	-0.426414	0.125264	-3.40412	0.000663777	0.00594171	NO
ENSMUSG00000038518	Jarid2	1254.88	0.420772	0.123645	3.40306	0.000666357	0.00595937	NO
ENSMUSG00000039069	Mtg2	374.41	0.370728	0.108941	3.40302	0.000666462	0.00595937	NO
ENSMUSG00000020152	Actr2	3342.92	-0.470632	0.138311	-3.40272	0.000667189	0.00596269	NO
ENSMUSG00000024487	Yipf5	866.027	-0.357376	0.105067	-3.4014	0.000670409	0.00598508	NO
ENSMUSG00000032855	Pkd1	2205.44	-0.445477	0.130966	-3.40146	0.000670272	0.00598508	NO
ENSMUSG00000031641	Cbr4	408.987	0.543971	0.160025	3.3993	0.00067559	0.00601287	NO
ENSMUSG00000035181	Heatr5a	1047.4	-0.364038	0.107089	-3.39939	0.000675359	0.00601287	NO
ENSMUSG00000085385	Snhg17	407.311	-0.372115	0.109459	-3.39957	0.000674909	0.00601287	NO
ENSMUSG00000005981	Trap1	2811.22	0.513309	0.151038	3.39853	0.000677482	0.00602574	NO
ENSMUSG00000008393	Carhsp1	1144.81	-0.438363	0.129013	-3.39781	0.00067928	0.00603532	NO
ENSMUSG00000031352	Hccs	890.449	0.500463	0.147298	3.39762	0.00067975	0.0060363	NO
ENSMUSG00000029119	Man2b2	1113.51	-0.573293	0.168771	-3.39687	0.000681625	0.00604974	NO
ENSMUSG00000014195	Dnajc7	2971.21	0.256243	0.0754606	3.39572	0.000684481	0.00607187	NO
ENSMUSG00000022892	App	7189.05	-0.350863	0.103349	-3.39494	0.000686435	0.00607633	NO
ENSMUSG00000030615	Tmem126a	746.46	0.569997	0.168076	3.3913	0.000695612	0.00613486	NO
ENSMUSG00000034560	Washc4	870.212	-0.261341	0.0770572	-3.39152	0.000695053	0.00613486	NO
ENSMUSG00000000439	Mkrn2	583.321	0.424452	0.125258	3.38862	0.000702453	0.00617967	NO
ENSMUSG00000026426	Arl8a	966.617	-0.386315	0.114003	-3.38864	0.000702401	0.00617967	NO
ENSMUSG00000062075	Lmnb2	859.479	-0.580547	0.171315	-3.38876	0.000702084	0.00617967	NO
ENSMUSG00000021771	Vdac2	6159.92	0.462717	0.136592	3.38758	0.000705113	0.00619706	NO
ENSMUSG00000031536	Polb	763.119	0.521308	0.15389	3.38753	0.000705254	0.00619706	NO
ENSMUSG00000000340	Dbt	510.851	0.377685	0.111545	3.38595	0.000709329	0.00622633	NO
ENSMUSG00000067586	S1pr3	614.687	-0.506946	0.149733	-3.38567	0.000710036	0.00622927	NO
ENSMUSG00000041308	Sntb2	864.542	-0.342853	0.101343	-3.38309	0.00071675	0.00628159	NO
ENSMUSG00000069049	Eif2s3y	1828.84	0.393598	0.116361	3.38256	0.000718134	0.00629044	NO
ENSMUSG00000005483	Dnajb1	424.823	-0.410405	0.121357	-3.3818	0.000720114	0.00630268	NO
ENSMUSG00000020700	Map3k3	865.025	-0.389031	0.115039	-3.38174	0.000720285	0.00630268	NO
ENSMUSG00000029199	Lias	1071.22	0.571872	0.169146	3.38093	0.000722408	0.00631795	NO
ENSMUSG00000074698	Csnk2a1	2541.17	0.329534	0.0974752	3.3807	0.000723025	0.00632006	NO
ENSMUSG00000009681	Bcr	292.275	-0.42019	0.124306	-3.38029	0.000724096	0.00632612	NO
ENSMUSG00000021079	Timm9	504.602	0.475678	0.140769	3.37914	0.000727131	0.0063427	NO
ENSMUSG00000038880	Mrps34	728.478	0.556554	0.164716	3.37888	0.00072783	0.0063455	NO
ENSMUSG00000030770	Parva	1401.92	-0.451817	0.133799	-3.37682	0.000733291	0.00638646	NO
ENSMUSG00000039166	Akap7	365.111	0.370003	0.109622	3.37526	0.000737466	0.00641281	NO
ENSMUSG00000002365	Snx9	1123.71	-0.309303	0.0916704	-3.37407	0.000740644	0.00643711	NO
ENSMUSG00000052752	Traf7	1429.22	-0.30047	0.0890786	-3.37309	0.000743286	0.00645672	NO
ENSMUSG00000031146	Plp2	1550.86	-0.340909	0.101075	-3.37282	0.000744032	0.00645985	NO
ENSMUSG00000029486	Mrpl1	516.486	0.471706	0.139893	3.37191	0.000746496	0.00646783	NO
ENSMUSG00000033420	Antxr1	2181.72	-0.507174	0.150405	-3.37205	0.000746111	0.00646783	NO
ENSMUSG00000030754	Copb1	1683.43	-0.320007	0.0949151	-3.37151	0.000747575	0.00646885	NO
ENSMUSG00000036114	Rpp25l	511.511	0.517775	0.153584	3.37129	0.000748159	0.00646885	NO
ENSMUSG00000051456	Hspb3	749.122	0.479741	0.142296	3.37143	0.000747779	0.00646885	NO
ENSMUSG00000020978	Klhdc2	2401.81	0.48852	0.144934	3.37063	0.000749965	0.00647573	NO
ENSMUSG00000034265	Zdhhc14	266.035	-0.584009	0.173289	-3.37015	0.000751271	0.00647903	NO
ENSMUSG00000021054	Sgpp1	1004.55	-0.334323	0.0992057	-3.37	0.000751686	0.00647928	NO
ENSMUSG00000042298	Ttc19	877.15	0.583762	0.17324	3.36968	0.000752562	0.00648349	NO
ENSMUSG00000013698	Pea15a	2369.28	-0.510392	0.151535	-3.36814	0.000756766	0.00651301	NO
ENSMUSG00000002949	Timm44	1837.95	0.517931	0.153804	3.36748	0.000758583	0.00652283	NO
ENSMUSG00000002416	Ndufb2	146.393	0.555468	0.165056	3.36533	0.00076453	0.00656971	NO
ENSMUSG00000022677	Fopnl	848.178	0.436166	0.129614	3.36511	0.000765133	0.00657151	NO
ENSMUSG00000027752	Exosc8	317.134	-0.462793	0.137534	-3.36493	0.000765625	0.00657237	NO
ENSMUSG00000044345	Marveld1	907.344	-0.47383	0.140843	-3.36423	0.000767562	0.00658562	NO
ENSMUSG00000042642	Flad1	640.211	0.468963	0.139407	3.36398	0.00076827	0.00658778	NO
ENSMUSG00000022337	Emc2	1881.62	0.421686	0.125369	3.36356	0.000769441	0.00658824	NO
ENSMUSG00000027479	Mapre1	2536.34	-0.246263	0.0732202	-3.36332	0.000770105	0.00658961	NO
ENSMUSG00000052253	Zfp622	862.222	0.223373	0.0664165	3.36322	0.000770388	0.00658961	NO
ENSMUSG00000022751	Nit2	538.255	0.367741	0.109358	3.36273	0.000771762	0.00659799	NO
ENSMUSG00000025612	Bach1	1310.69	-0.411078	0.122254	-3.36249	0.000772418	0.00660023	NO
ENSMUSG00000059920	4930453N24Rik	627.265	0.38737	0.115228	3.36176	0.000774484	0.00661451	NO
ENSMUSG00000025511	Tspan4	907.652	-0.568366	0.169204	-3.35907	0.000782057	0.0066583	NO
ENSMUSG00000052751	Repin1	546.568	0.428396	0.127539	3.35895	0.000782394	0.0066583	NO
ENSMUSG00000034158	Lrrc58	1363.16	-0.198692	0.059157	-3.35872	0.000783045	0.00665873	NO
ENSMUSG00000062825	Actg1	8459.12	-0.415391	0.123681	-3.35857	0.000783464	0.00665873	NO
ENSMUSG00000020614	Fam20a	262.301	-0.508989	0.151567	-3.35819	0.000784554	0.00665976	NO
ENSMUSG00000039242	B3galnt2	1068.99	0.52931	0.157631	3.35791	0.000785347	0.00666312	NO
ENSMUSG00000026970	Rbms1	2279.19	-0.261146	0.0778024	-3.35653	0.000789272	0.00668964	NO
ENSMUSG00000024683	Mrpl16	651.13	0.454571	0.135442	3.3562	0.000790208	0.00669419	NO
ENSMUSG00000038206	Fbxo8	449.498	0.349119	0.104095	3.35385	0.000796947	0.00674403	NO
ENSMUSG00000024063	Lbh	1517.76	-0.380928	0.113596	-3.35335	0.000798407	0.00674999	NO
ENSMUSG00000034164	Emid1	115.725	0.536312	0.159979	3.35239	0.000801171	0.00676993	NO
ENSMUSG00000024883	Rin1	310.776	-0.400749	0.119555	-3.352	0.000802312	0.00677616	NO
ENSMUSG00000032612	Usp4	2534.63	0.293713	0.0876475	3.35107	0.000804992	0.00679137	NO
ENSMUSG00000037031	Tspan15	329.025	0.523412	0.156186	3.3512	0.000804612	0.00679137	NO
ENSMUSG00000025035	Arl3	699.237	0.474604	0.141673	3.34999	0.000808151	0.00680488	NO
ENSMUSG00000013663	Pten	1570.2	-0.258061	0.0770442	-3.34951	0.000809542	0.00681317	NO
ENSMUSG00000042997	Nhlrc3	544.945	-0.470834	0.140574	-3.34937	0.000809964	0.0068133	NO
ENSMUSG00000002342	Tmem161a	1496.82	0.493572	0.147431	3.34782	0.000814509	0.00683814	NO
ENSMUSG00000035069	Oma1	313.557	0.489109	0.146099	3.3478	0.000814551	0.00683814	NO
ENSMUSG00000041241	Mul1	1000.72	0.489193	0.146114	3.34803	0.00081387	0.00683814	NO
ENSMUSG00000019806	Aig1	425.042	0.344546	0.102929	3.34743	0.000815655	0.00684399	NO
ENSMUSG00000063884	Ptcd3	1575.02	0.553277	0.165333	3.34645	0.000818542	0.00686476	NO
ENSMUSG00000003402	Prkcsh	1009.63	-0.388133	0.116024	-3.34528	0.000822007	0.00688422	NO
ENSMUSG00000005813	Metap1	1502.78	0.440969	0.131813	3.3454	0.00082164	0.00688422	NO
ENSMUSG00000007777	0610009B22Rik	327.581	0.384634	0.114979	3.34525	0.000822094	0.00688422	NO
ENSMUSG00000034487	Poglut3	572.882	-0.469433	0.140338	-3.34502	0.000822776	0.00688649	NO
ENSMUSG00000028788	Ptp4a2	14388.9	0.45013	0.13464	3.3432	0.000828172	0.00691659	NO
ENSMUSG00000068206	Pick1	911.756	0.41528	0.12423	3.34284	0.000829271	0.00691916	NO
ENSMUSG00000047945	Marcksl1	928.907	-0.408698	0.122276	-3.34242	0.000830505	0.00692005	NO
ENSMUSG00000020362	Cnot6	1244.69	-0.337132	0.100874	-3.3421	0.000831458	0.00692394	NO
ENSMUSG00000042155	Klhl23	377.393	0.519351	0.155411	3.3418	0.000832375	0.00692529	NO
ENSMUSG00000036167	Pphln1	612.229	-0.266764	0.0798363	-3.34139	0.000833592	0.00693197	NO
ENSMUSG00000000001	Gnai3	1440.56	-0.464061	0.138904	-3.34087	0.000835152	0.00693806	NO
ENSMUSG00000018906	P4ha2	919.257	-0.531623	0.159123	-3.34097	0.000834868	0.00693806	NO
ENSMUSG00000032590	Apeh	1092.4	0.373498	0.111815	3.34032	0.000836815	0.00694499	NO
ENSMUSG00000035642	Aamdc	2872.19	0.477741	0.143048	3.33973	0.000838592	0.00695284	NO
ENSMUSG00000045374	Wdr81	968.496	-0.42379	0.126891	-3.33979	0.000838416	0.00695284	NO
ENSMUSG00000069833	Ahnak	10875.1	-0.329551	0.0987175	-3.33833	0.00084284	0.0069846	NO
ENSMUSG00000025198	Erlin1	487.262	-0.353417	0.105925	-3.33648	0.00084846	0.00702422	NO
ENSMUSG00000053453	Thoc7	637.232	0.360623	0.108101	3.33597	0.000850028	0.00702678	NO
ENSMUSG00000032615	Nt5m	374.176	0.392248	0.117716	3.33215	0.000861776	0.00711337	NO
ENSMUSG00000039270	Megf9	212.37	-0.413129	0.124032	-3.33083	0.000865889	0.0071438	NO
ENSMUSG00000015092	Edf1	2291.6	0.306529	0.0920899	3.32858	0.000872892	0.00718388	NO
ENSMUSG00000033706	Smyd5	391.638	-0.370371	0.111287	-3.32806	0.000874521	0.00719375	NO
ENSMUSG00000038400	Pmepa1	1212.74	-0.4786	0.143897	-3.326	0.000881035	0.00723667	NO
ENSMUSG00000019487	Trip10	1964.4	0.474632	0.142727	3.32544	0.000882775	0.00724741	NO
ENSMUSG00000072582	Ptrh2	367.601	0.369456	0.111106	3.32525	0.000883401	0.00724899	NO
ENSMUSG00000021549	Rasa1	992.703	-0.344901	0.103752	-3.32428	0.000886469	0.00727061	NO
ENSMUSG00000031950	Gabarapl2	858.688	0.439119	0.132135	3.32325	0.00088974	0.00729386	NO
ENSMUSG00000019977	Hbs1l	1150.18	0.374161	0.112624	3.3222	0.000893093	0.00730704	NO
ENSMUSG00000022781	Pak2	1582.17	-0.226702	0.0682416	-3.32205	0.000893595	0.00730758	NO
ENSMUSG00000029246	Ppat	617.228	0.383882	0.115611	3.32048	0.000898641	0.00733452	NO
ENSMUSG00000029465	Arpc3	1960	-0.42056	0.126734	-3.31846	0.000905163	0.00738056	NO
ENSMUSG00000021036	Sptlc2	783.867	-0.557783	0.168112	-3.31793	0.00090688	0.00738944	NO
ENSMUSG00000024947	Men1	387.343	-0.475107	0.143197	-3.31785	0.000907134	0.00738944	NO
ENSMUSG00000028948	Nol9	562.333	-0.266363	0.0802963	-3.31725	0.000909096	0.00740182	NO
ENSMUSG00000005320	Fgfr4	1114.92	-0.308664	0.0930752	-3.31629	0.000912214	0.00742191	NO
ENSMUSG00000062312	Erbb2	593.764	-0.350961	0.105832	-3.31622	0.00091245	0.00742191	NO
ENSMUSG00000031691	Tnpo2	1174.82	-0.290873	0.0877541	-3.31464	0.000917625	0.00745314	NO
ENSMUSG00000001642	Akr1b3	3229.51	0.32899	0.0992933	3.31331	0.000921981	0.00747827	NO
ENSMUSG00000003746	Man1a	1346.49	-0.525249	0.158528	-3.31329	0.000922058	0.00747827	NO
ENSMUSG00000032812	Arap1	2294.21	-0.516409	0.155934	-3.31171	0.000927289	0.00751342	NO
ENSMUSG00000002804	Nudt14	384.717	0.338506	0.102241	3.31086	0.000930107	0.00753261	NO
ENSMUSG00000020708	Psmc5	3117.14	0.431807	0.130431	3.31063	0.000930857	0.00753504	NO
ENSMUSG00000022706	Mrpl40	492.95	0.32153	0.0971423	3.30989	0.00093332	0.00754768	NO
ENSMUSG00000034793	G6pc3	637.589	0.411921	0.124562	3.30694	0.000943197	0.00760186	NO
ENSMUSG00000039682	Lap3	1232.93	0.233154	0.0704989	3.3072	0.000942335	0.00760186	NO
ENSMUSG00000039982	Dtx4	1096.66	-0.359496	0.108709	-3.30695	0.000943188	0.00760186	NO
ENSMUSG00000056666	Retsat	337.958	0.489421	0.148011	3.30666	0.000944162	0.00760232	NO
ENSMUSG00000057469	E2f6	1421.87	0.511029	0.154545	3.30666	0.000944157	0.00760232	NO
ENSMUSG00000054843	Atrnl1	444.858	-0.464035	0.140344	-3.30642	0.00094496	0.00760361	NO
ENSMUSG00000038212	Mfsd14b	717.357	-0.440778	0.133359	-3.30521	0.000949043	0.0076233	NO
ENSMUSG00000022684	Bfar	1117	0.25636	0.0775938	3.30388	0.000953581	0.00764797	NO
ENSMUSG00000053353	2310001K24Rik	9.73541	1.59234	0.482146	3.30261	0.000957882	0.00766855	NO
ENSMUSG00000007029	Vars	1523.51	-0.232521	0.0704832	-3.29896	0.000970434	0.00771739	NO
ENSMUSG00000038055	Dexi	594.783	0.537998	0.163047	3.29964	0.000968078	0.00771739	NO
ENSMUSG00000040532	Abhd11	547.426	0.523337	0.158633	3.29905	0.000970121	0.00771739	NO
ENSMUSG00000042105	Inpp5f	370.228	-0.312084	0.0945906	-3.29931	0.000969222	0.00771739	NO
ENSMUSG00000047867	Gimap6	479.129	0.404249	0.122529	3.2992	0.000969601	0.00771739	NO
ENSMUSG00000068015	Lrch1	418.935	-0.329259	0.0997871	-3.29961	0.000968182	0.00771739	NO
ENSMUSG00000020572	Nampt	1793.7	0.366976	0.111254	3.29854	0.000971879	0.00771843	NO
ENSMUSG00000063787	Chchd1	741.38	0.472566	0.143266	3.29852	0.000971947	0.00771843	NO
ENSMUSG00000032512	Wdr48	564.481	-0.303457	0.0920153	-3.2979	0.00097412	0.00773202	NO
ENSMUSG00000061731	Ext1	993.242	-0.471712	0.143104	-3.29629	0.0009797	0.00776895	NO
ENSMUSG00000000295	Hddc2	297.952	0.450303	0.136615	3.29615	0.000980208	0.0077693	NO
ENSMUSG00000029186	Pi4k2b	383.002	-0.517978	0.157171	-3.29564	0.000981984	0.00777969	NO
ENSMUSG00000029484	Anxa3	970.05	-0.50325	0.152777	-3.29402	0.000987657	0.00782093	NO
ENSMUSG00000062580	Timm17a	1826.02	0.574953	0.174639	3.29224	0.000993927	0.00785202	NO
ENSMUSG00000016493	Cd46	85.4085	0.513149	0.155888	3.29179	0.000995529	0.00786097	NO
ENSMUSG00000027551	Zfp64	272.463	-0.37885	0.115098	-3.29155	0.000996362	0.00786384	NO
ENSMUSG00000025217	Btrc	657.756	0.394442	0.11984	3.29141	0.000996853	0.00786401	NO
ENSMUSG00000034807	Colgalt1	2834.72	-0.320345	0.0973395	-3.29101	0.000998295	0.00786798	NO
ENSMUSG00000070526	Peg12	98.3115	-0.54325	0.16507	-3.29102	0.000998253	0.00786798	NO
ENSMUSG00000037075	Rnf139	1083.72	0.3744	0.113773	3.29077	0.000999126	0.00787082	NO
ENSMUSG00000030602	Pak4	242.287	-0.557774	0.16952	-3.29032	0.00100074	0.00787982	NO
ENSMUSG00000026589	Sec16b	382.118	-0.513546	0.156124	-3.28934	0.00100424	0.00789998	NO
ENSMUSG00000002007	Srpk3	3177.65	0.495079	0.150544	3.28859	0.00100692	0.00790986	NO
ENSMUSG00000005442	Cic	2272.09	-0.393828	0.119755	-3.28862	0.00100681	0.00790986	NO
ENSMUSG00000061950	Ppp4r1	1116.99	-0.248268	0.0755065	-3.28803	0.0010089	0.0079217	NO
ENSMUSG00000034902	Pip5k1c	1633.83	-0.464653	0.141401	-3.28607	0.00101596	0.00796595	NO
ENSMUSG00000018565	Elp5	870.499	0.395905	0.120492	3.28573	0.00101718	0.00797179	NO
ENSMUSG00000054874	Pcnx3	1311.76	-0.50389	0.153421	-3.28436	0.00102215	0.00799227	NO
ENSMUSG00000028420	Tmem38b	2167.63	0.436449	0.132897	3.28412	0.00102301	0.00799506	NO
ENSMUSG00000016256	Ctsz	4869.29	-0.520755	0.158608	-3.28328	0.00102606	0.00800847	NO
ENSMUSG00000045636	Mtus1	1768.42	0.451646	0.137561	3.28325	0.00102616	0.00800847	NO
ENSMUSG00000012114	Med15	1054.46	-0.35134	0.107038	-3.2824	0.00102928	0.00802904	NO
ENSMUSG00000019173	Rab5c	2458.72	-0.443985	0.135347	-3.28034	0.00103681	0.00808028	NO
ENSMUSG00000022799	Arhgap31	898.085	-0.419304	0.127818	-3.28047	0.00103634	0.00808028	NO
ENSMUSG00000018042	Cyb5r3	4695.04	-0.33225	0.101317	-3.2793	0.00104065	0.00810133	NO
ENSMUSG00000027808	Serp1	2333.07	-0.54015	0.164719	-3.27921	0.00104096	0.00810133	NO
ENSMUSG00000064360	mt-Nd3	506.53	0.580691	0.177155	3.27787	0.00104592	0.00813232	NO
ENSMUSG00000053716	Dusp7	614.702	-0.563936	0.172121	-3.27639	0.00105144	0.00816767	NO
ENSMUSG00000031647	Mfap3l	237.927	-0.521284	0.15911	-3.27624	0.00105198	0.00816812	NO
ENSMUSG00000042197	Zfp451	645.593	-0.25276	0.0771537	-3.27605	0.00105269	0.00816977	NO
ENSMUSG00000078716	Tmem8b	556.978	0.52133	0.159147	3.27577	0.00105373	0.00817409	NO
ENSMUSG00000024043	Arhgap28	493.006	-0.51908	0.15853	-3.27433	0.00105912	0.00820074	NO
ENSMUSG00000015672	Mrpl32	510.301	0.339235	0.103619	3.27386	0.00106091	0.00821077	NO
ENSMUSG00000046532	Ar	312.432	0.452811	0.138323	3.27358	0.00106195	0.00821506	NO
ENSMUSG00000049313	Sorl1	541.723	0.476972	0.14572	3.27321	0.00106335	0.00822207	NO
ENSMUSG00000071669	Snx29	184.093	-0.533635	0.163105	-3.27173	0.00106892	0.00824987	NO
ENSMUSG00000027751	Supt20	898.536	-0.42092	0.128672	-3.27127	0.00107066	0.00825195	NO
ENSMUSG00000038781	Stap2	111.969	0.463695	0.141746	3.2713	0.00107055	0.00825195	NO
ENSMUSG00000040945	Rcc2	1962.25	-0.395112	0.120777	-3.27142	0.00107008	0.00825195	NO
ENSMUSG00000029050	Ski	2293.53	-0.442973	0.135445	-3.2705	0.00107359	0.00826306	NO
ENSMUSG00000036371	Serbp1	8920.6	0.310309	0.0948806	3.27052	0.00107348	0.00826306	NO
ENSMUSG00000026749	Nek6	844.24	-0.333755	0.10208	-3.26955	0.0010772	0.00828328	NO
ENSMUSG00000094483	Purb	2666.37	-0.328716	0.100569	-3.26854	0.00108102	0.00830886	NO
ENSMUSG00000009035	Tmem184b	1264.07	-0.408186	0.12489	-3.26836	0.00108172	0.00831042	NO
ENSMUSG00000026112	Coa5	3302.12	0.541544	0.165745	3.26732	0.00108569	0.00833707	NO
ENSMUSG00000029994	Anxa4	2055.51	-0.303409	0.0929244	-3.26511	0.00109421	0.00839125	NO
ENSMUSG00000070348	Ccnd1	935.277	-0.524897	0.16076	-3.2651	0.00109425	0.00839125	NO
ENSMUSG00000029627	Zkscan14	253.289	0.584133	0.17895	3.26422	0.00109765	0.00841351	NO
ENSMUSG00000050931	Sgms2	184.253	-0.46313	0.141908	-3.2636	0.00110006	0.0084242	NO
ENSMUSG00000024442	Dele1	1130.55	0.576211	0.176568	3.2634	0.00110085	0.00842601	NO
ENSMUSG00000030120	Mlf2	3693.17	0.346933	0.106314	3.26328	0.0011013	0.00842601	NO
ENSMUSG00000054455	Vapb	3560.3	0.44933	0.137705	3.26299	0.00110244	0.00843091	NO
ENSMUSG00000027282	Mtch2	2363.79	0.451741	0.138557	3.26033	0.00111283	0.00847554	NO
ENSMUSG00000049624	Slc17a5	376.427	-0.487897	0.149646	-3.26034	0.00111279	0.00847554	NO
ENSMUSG00000058586	Serhl	501.84	0.377909	0.115947	3.25933	0.00111674	0.00850143	NO
ENSMUSG00000025103	Btbd1	4681.42	0.494109	0.151626	3.25873	0.0011191	0.00851555	NO
ENSMUSG00000032560	Dnajc13	1328.72	-0.344138	0.105613	-3.25848	0.00112011	0.00851937	NO
ENSMUSG00000015806	Qdpr	855.207	0.40979	0.125796	3.25756	0.00112373	0.0085391	NO
ENSMUSG00000031012	Cask	552.996	-0.503485	0.15462	-3.25627	0.00112887	0.00857039	NO
ENSMUSG00000035021	Baz1a	452.61	-0.468314	0.14395	-3.25332	0.00114064	0.00863239	NO
ENSMUSG00000024312	Wdr46	400.528	-0.327046	0.100551	-3.25256	0.00114372	0.00863613	NO
ENSMUSG00000000355	Mcts1	633.572	0.337829	0.103875	3.25228	0.00114484	0.00863682	NO
ENSMUSG00000071266	Zfp946	134.241	-0.452802	0.139224	-3.25232	0.00114467	0.00863682	NO
ENSMUSG00000063179	Pstk	354.953	0.46378	0.142629	3.25164	0.00114741	0.00865232	NO
ENSMUSG00000032046	Abhd12	1597.86	-0.568575	0.174875	-3.25132	0.00114871	0.00865823	NO
ENSMUSG00000030123	Plxnd1	3501.24	-0.448517	0.137956	-3.25116	0.00114936	0.00865927	NO
ENSMUSG00000019054	Fis1	1637.81	0.326012	0.100332	3.24934	0.00115673	0.00870303	NO
ENSMUSG00000020038	Cry1	317.229	0.550187	0.169351	3.24879	0.00115895	0.0087119	NO
ENSMUSG00000025486	Sirt3	452.367	0.493559	0.151927	3.24866	0.00115951	0.00871216	NO
ENSMUSG00000041278	Ttc1	744.162	0.364436	0.112202	3.24803	0.00116206	0.00872743	NO
ENSMUSG00000021703	Serinc5	894.914	-0.323819	0.0997016	-3.24789	0.00116265	0.00872798	NO
ENSMUSG00000034111	Tmed8	299.07	-0.417819	0.128656	-3.24758	0.00116392	0.00873356	NO
ENSMUSG00000021670	Hmgcr	423.15	-0.338835	0.104345	-3.24726	0.00116523	0.00873949	NO
ENSMUSG00000000738	Spg7	1820.26	0.421185	0.129719	3.24691	0.00116667	0.00874637	NO
ENSMUSG00000032263	Bckdhb	354.291	0.430331	0.13258	3.24581	0.00117116	0.00877218	NO
ENSMUSG00000020358	Hnrnpab	3128.86	-0.271542	0.0836771	-3.24512	0.00117401	0.00878958	NO
ENSMUSG00000022564	Grina	3787.37	0.352899	0.108778	3.24421	0.00117776	0.00881374	NO
ENSMUSG00000041921	Metap1d	835.452	0.468541	0.144438	3.2439	0.00117906	0.00881822	NO
ENSMUSG00000025213	Kazald1	89.5029	0.581305	0.179482	3.23879	0.0012004	0.0089385	NO
ENSMUSG00000028906	Epb41	1205.38	0.453627	0.140065	3.23868	0.00120084	0.0089385	NO
ENSMUSG00000015961	Adss	812.863	-0.341221	0.105383	-3.23792	0.00120405	0.00895472	NO
ENSMUSG00000026750	Psmb7	2439.92	0.471091	0.145546	3.23673	0.0012091	0.00898001	NO
ENSMUSG00000022389	Tef	5950.07	0.500785	0.154727	3.23657	0.00120974	0.00898084	NO
ENSMUSG00000060594	Layn	166.169	-0.546812	0.169034	-3.23492	0.00121677	0.009021	NO
ENSMUSG00000022940	Pigp	1015.96	0.534997	0.165436	3.23386	0.00122127	0.0090384	NO
ENSMUSG00000028261	Ndufaf4	689.226	0.528191	0.163369	3.23311	0.0012245	0.00905428	NO
ENSMUSG00000031985	Gnpat	2618.34	0.45521	0.140833	3.23226	0.00122815	0.00907728	NO
ENSMUSG00000023074	Mospd1	1588.27	0.325686	0.100767	3.23206	0.001229	0.0090795	NO
ENSMUSG00000030447	Cyfip1	1668.07	-0.496646	0.153693	-3.23141	0.00123181	0.00909625	NO
ENSMUSG00000028949	Smarcd3	1202.63	0.435008	0.134631	3.23111	0.0012331	0.0090978	NO
ENSMUSG00000010054	Tusc2	394.615	0.504149	0.156094	3.22978	0.00123886	0.00911287	NO
ENSMUSG00000027722	Spata5	234.587	0.349283	0.108126	3.23032	0.0012365	0.00911287	NO
ENSMUSG00000032011	Thy1	1702.27	-0.580692	0.179796	-3.22972	0.0012391	0.00911287	NO
ENSMUSG00000044252	Osbpl1a	854.586	0.581682	0.180092	3.22991	0.00123828	0.00911287	NO
ENSMUSG00000045854	Lyrm2	341.337	0.327501	0.101405	3.22963	0.0012395	0.00911287	NO
ENSMUSG00000063632	Sox11	410.265	-0.580647	0.179756	-3.2302	0.00123702	0.00911287	NO
ENSMUSG00000062683	Atp5g2	1872.97	0.44458	0.137672	3.22928	0.00124104	0.00911622	NO
ENSMUSG00000021792	Prxl2a	224.351	0.53441	0.165507	3.22893	0.00124255	0.00912327	NO
ENSMUSG00000022305	Lrp12	501.694	-0.572686	0.177375	-3.22868	0.00124364	0.00912729	NO
ENSMUSG00000027133	Nop10	584.814	0.349588	0.108311	3.22764	0.00124815	0.00914592	NO
ENSMUSG00000025917	Cops5	2186.97	0.410539	0.127245	3.22636	0.00125377	0.00918072	NO
ENSMUSG00000050288	Fzd2	537.021	-0.537656	0.16675	-3.22433	0.00126268	0.00921854	NO
ENSMUSG00000008475	Arpc5	2469.69	-0.528433	0.16395	-3.22314	0.00126793	0.00925285	NO
ENSMUSG00000027006	Dnajc10	1419.33	-0.336745	0.104548	-3.22096	0.00127764	0.00931151	NO
ENSMUSG00000040174	Alkbh3	769.733	0.355994	0.110523	3.22099	0.0012775	0.00931151	NO
ENSMUSG00000055013	Agap1	953.697	-0.322672	0.1002	-3.22029	0.0012806	0.00932582	NO
ENSMUSG00000079055	Slc8a3	1037.16	0.524704	0.162938	3.22027	0.00128071	0.00932582	NO
ENSMUSG00000056629	Fkbp2	364.388	-0.516836	0.160503	-3.22009	0.00128149	0.00932739	NO
ENSMUSG00000026385	Dbi	2369.69	0.47225	0.146701	3.21914	0.00128577	0.00935043	NO
ENSMUSG00000029059	Prxl2b	1978.37	0.528524	0.164179	3.21919	0.00128551	0.00935043	NO
ENSMUSG00000037474	Dtl	186.164	-0.427386	0.132808	-3.21808	0.00129052	0.00937279	NO
ENSMUSG00000021022	Ppp2r3c	547.529	0.367173	0.114107	3.21778	0.00129186	0.00937842	NO
ENSMUSG00000045538	Ddx28	333.72	0.366108	0.113794	3.21727	0.00129417	0.00938708	NO
ENSMUSG00000004945	Tmem242	1371.07	0.419203	0.130309	3.21701	0.00129536	0.00939166	NO
ENSMUSG00000028082	Sh3d19	785.254	-0.436486	0.135718	-3.21612	0.00129936	0.00940817	NO
ENSMUSG00000030780	BC017158	223.012	-0.418711	0.130192	-3.2161	0.00129947	0.00940817	NO
ENSMUSG00000032459	Mrps22	485.088	0.449232	0.139673	3.21631	0.00129848	0.00940817	NO
ENSMUSG00000024505	Dtwd2	68.5718	0.552382	0.171811	3.21506	0.00130418	0.00943109	NO
ENSMUSG00000040717	Il17rd	225.096	-0.422413	0.131417	-3.21431	0.00130758	0.00944755	NO
ENSMUSG00000041238	Rbbp8	272.58	-0.458624	0.142734	-3.21313	0.00131295	0.00947403	NO
ENSMUSG00000028673	Fuca1	1133.16	-0.493703	0.153774	-3.21058	0.00132468	0.00955187	NO
ENSMUSG00000041117	Ccdc8	705.025	-0.490695	0.152839	-3.21054	0.00132487	0.00955187	NO
ENSMUSG00000038545	Cul7	1707.5	-0.317564	0.0989286	-3.21003	0.00132722	0.00955646	NO
ENSMUSG00000028145	Them4	192.818	0.473312	0.147485	3.20921	0.001331	0.00956789	NO
ENSMUSG00000053931	Cnn3	3437.86	-0.514934	0.160456	-3.20919	0.0013311	0.00956789	NO
ENSMUSG00000034875	Nudt19	519.131	0.559948	0.1746	3.20704	0.00134108	0.00962726	NO
ENSMUSG00000037104	Socs5	534.883	-0.369416	0.115245	-3.20549	0.00134835	0.00967117	NO
ENSMUSG00000027217	Tspan18	354.627	-0.554171	0.172926	-3.20466	0.00135221	0.00969054	NO
ENSMUSG00000018821	Avpi1	442.719	0.547189	0.170786	3.20395	0.00135558	0.00970145	NO
ENSMUSG00000078185	Chml	167.881	-0.443827	0.138525	-3.20394	0.0013556	0.00970145	NO
ENSMUSG00000056579	Tug1	1202.03	-0.301657	0.0941778	-3.20306	0.00135976	0.00971554	NO
ENSMUSG00000090019	Gimap1	135.665	0.518311	0.16185	3.20241	0.00136283	0.00973332	NO
ENSMUSG00000043999	Gpr75	8.06258	1.69473	0.529681	3.19953	0.00137652	0.00981438	NO
ENSMUSG00000025873	Faf2	761.008	-0.369162	0.11539	-3.19925	0.00137785	0.00981969	NO
ENSMUSG00000028048	Gba	789.868	-0.382844	0.119687	-3.19872	0.00138041	0.00983373	NO
ENSMUSG00000071662	Polr2g	590.271	0.345516	0.108022	3.19858	0.00138108	0.00983431	NO
ENSMUSG00000001025	S100a6	4313.35	-0.511323	0.159893	-3.19792	0.00138424	0.00985266	NO
ENSMUSG00000029017	Pmpcb	1800.54	0.491022	0.153613	3.19648	0.00139116	0.00989346	NO
ENSMUSG00000004451	Ralb	920.453	-0.462534	0.144733	-3.19578	0.00139454	0.00990907	NO
ENSMUSG00000060935	Tmem263	777.745	-0.386138	0.120881	-3.19438	0.00140133	0.00994471	NO
ENSMUSG00000028443	Nudt2	370.483	0.419257	0.131261	3.19407	0.0014028	0.0099509	NO
ENSMUSG00000028161	Ppp3ca	5147.64	0.571974	0.179125	3.19316	0.00140727	0.00997838	NO
ENSMUSG00000020225	Tmbim4	888.791	0.305891	0.09581	3.19269	0.00140956	0.00998988	NO
ENSMUSG00000045659	Plekha7	275.552	-0.543745	0.170315	-3.19258	0.00141008	0.00998988	NO
ENSMUSG00000037772	Mrpl23	750.816	0.441862	0.138414	3.19231	0.00141139	0.00999491	NO
ENSMUSG00000005161	Prdx2	3783.45	0.28645	0.0897578	3.19136	0.00141603	0.0100151	NO
ENSMUSG00000061410	Zcchc14	976.956	-0.275437	0.0863291	-3.19054	0.00142005	0.010034	NO
ENSMUSG00000033732	Sf3b3	1583.45	-0.291961	0.0915646	-3.18858	0.00142973	0.0100864	NO
ENSMUSG00000006362	Cbfa2t3	654.518	0.380559	0.119364	3.18821	0.00143156	0.010095	NO
ENSMUSG00000015994	Fnta	1354.04	0.246667	0.0773767	3.18787	0.00143323	0.0101026	NO
ENSMUSG00000028381	Ugcg	1842	-0.36879	0.115695	-3.18761	0.00143452	0.0101074	NO
ENSMUSG00000039959	Hip1	2798.21	-0.28086	0.088115	-3.18743	0.00143544	0.0101096	NO
ENSMUSG00000042724	Map3k9	419.189	-0.481769	0.15117	-3.18693	0.00143792	0.0101229	NO
ENSMUSG00000021775	Nr1d2	1961.52	0.428236	0.134381	3.18672	0.00143896	0.0101259	NO
ENSMUSG00000038650	Rnh1	2396.42	-0.302949	0.0950946	-3.18576	0.00144374	0.0101553	NO
ENSMUSG00000030583	Sipa1l3	428.22	-0.506883	0.159136	-3.18522	0.00144644	0.01017	NO
ENSMUSG00000000751	Rpa1	1532.78	0.357634	0.112284	3.1851	0.00144706	0.0101701	NO
ENSMUSG00000039953	Clstn1	1346.64	-0.291364	0.0915266	-3.18338	0.00145566	0.010222	NO
ENSMUSG00000054894	Dmac2l	183.333	0.583825	0.183476	3.18203	0.00146247	0.0102612	NO
ENSMUSG00000030281	Il17rc	301.27	-0.520906	0.163758	-3.18095	0.00146791	0.0102907	NO
ENSMUSG00000028745	Capzb	8032.61	0.280404	0.0881658	3.18042	0.00147063	0.0103055	NO
ENSMUSG00000041720	Pi4ka	887.539	-0.326638	0.102728	-3.17964	0.0014746	0.010329	NO
ENSMUSG00000021024	Psma6	2068.97	0.377278	0.118701	3.17838	0.001481	0.0103695	NO
ENSMUSG00000018974	Sart3	664.674	-0.348157	0.109573	-3.17739	0.00148609	0.0103877	NO
ENSMUSG00000039461	Tcta	673.879	0.494369	0.155668	3.17579	0.00149429	0.0104277	NO
ENSMUSG00000014850	Msh3	327.027	0.311257	0.0980362	3.17492	0.00149875	0.0104545	NO
ENSMUSG00000018286	Psmb6	2804.96	0.339003	0.106812	3.17384	0.00150439	0.0104807	NO
ENSMUSG00000027259	Adal	268.3	0.396877	0.125129	3.17174	0.00151528	0.0105434	NO
ENSMUSG00000025170	Rab40b	1244.25	0.343649	0.108396	3.17032	0.00152272	0.0105776	NO
ENSMUSG00000025175	Fn3k	573.13	0.361554	0.114043	3.17034	0.0015226	0.0105776	NO
ENSMUSG00000024067	Dpy30	399.593	0.341205	0.10764	3.16988	0.00152504	0.0105893	NO
ENSMUSG00000027215	Cd82	1745.43	-0.364609	0.115034	-3.16957	0.00152665	0.0105961	NO
ENSMUSG00000025465	Echs1	1491.29	0.452263	0.142711	3.16907	0.00152926	0.0106054	NO
ENSMUSG00000046798	Cldn12	431.603	0.25944	0.0818734	3.16879	0.00153073	0.0106112	NO
ENSMUSG00000020538	Srebf1	1472.45	0.353273	0.11155	3.16693	0.00154058	0.0106574	NO
ENSMUSG00000002741	Ykt6	2103.91	-0.291654	0.0921272	-3.16577	0.00154673	0.0106867	NO
ENSMUSG00000002102	Psmc3	5038.07	0.321975	0.101715	3.16545	0.00154846	0.0106933	NO
ENSMUSG00000033769	Exoc6b	460.022	-0.332246	0.104964	-3.16534	0.00154901	0.0106933	NO
ENSMUSG00000052593	Adam17	1674.21	-0.392036	0.123867	-3.16498	0.00155094	0.0106981	NO
ENSMUSG00000004096	Cwc15	1323.36	0.271257	0.0857277	3.16417	0.00155527	0.0107148	NO
ENSMUSG00000031422	Morf4l2	4672.87	-0.247601	0.0782692	-3.16345	0.00155911	0.0107345	NO
ENSMUSG00000026317	Cln8	919.751	-0.414269	0.130979	-3.16287	0.00156221	0.0107487	NO
ENSMUSG00000040998	Npnt	2168.44	-0.390737	0.123543	-3.16277	0.00156277	0.0107487	NO
ENSMUSG00000024592	C330018D20Rik	189.038	0.427936	0.135384	3.16091	0.00157275	0.010813	NO
ENSMUSG00000092607	Scnm1	497.549	0.373154	0.118089	3.15994	0.001578	0.0108357	NO
ENSMUSG00000024816	Frmd8	626.576	-0.458052	0.144996	-3.15908	0.0015827	0.0108432	NO
ENSMUSG00000028861	Mrps15	859.457	0.374687	0.1186	3.15925	0.00158175	0.0108432	NO
ENSMUSG00000037443	Cep85	1883.64	0.391149	0.123819	3.15903	0.00158298	0.0108432	NO
ENSMUSG00000053907	Mat2a	7349.3	0.483965	0.153185	3.15935	0.00158121	0.0108432	NO
ENSMUSG00000038312	Edem2	441.819	-0.476162	0.150741	-3.1588	0.00158418	0.010847	NO
ENSMUSG00000027940	Tpm3	3837.84	-0.493835	0.156362	-3.15827	0.00158707	0.0108579	NO
ENSMUSG00000020167	Tcf3	1170.37	-0.380912	0.120642	-3.15736	0.00159205	0.0108876	NO
ENSMUSG00000025499	Hras	2033.3	0.400515	0.126856	3.15723	0.00159274	0.0108878	NO
ENSMUSG00000021785	Ngly1	934.387	0.343644	0.108925	3.15485	0.0016058	0.0109625	NO
ENSMUSG00000058587	Tmod3	1157.97	-0.379944	0.120435	-3.15477	0.00160627	0.0109625	NO
ENSMUSG00000031803	B3gnt3	328.008	-0.547021	0.173462	-3.15356	0.00161294	0.010999	NO
ENSMUSG00000030341	Tnfrsf1a	1755.29	-0.425247	0.134897	-3.15237	0.0016195	0.0110302	NO
ENSMUSG00000029554	Mad1l1	409.867	-0.43968	0.1395	-3.15184	0.00162245	0.0110458	NO
ENSMUSG00000044461	Shisa2	2197.13	0.44628	0.141666	3.15022	0.00163147	0.0111027	NO
ENSMUSG00000021395	Spin1	1213.24	-0.244725	0.077705	-3.14942	0.00163597	0.0111219	NO
ENSMUSG00000030706	Mrpl48	1002.4	0.408329	0.129648	3.14953	0.00163535	0.0111219	NO
ENSMUSG00000031527	Eri1	376.604	-0.445458	0.141455	-3.14912	0.00163765	0.0111267	NO
ENSMUSG00000038633	Degs1	1034.92	-0.365138	0.115999	-3.14776	0.00164524	0.0111647	NO
ENSMUSG00000020790	Ankfy1	1337.34	-0.373884	0.118847	-3.14593	0.00165559	0.0112304	NO
ENSMUSG00000097353	NA	391.494	0.559789	0.17795	3.14576	0.00165657	0.0112325	NO
ENSMUSG00000031532	Saraf	2939.99	0.376206	0.119616	3.14512	0.00166018	0.0112524	NO
ENSMUSG00000030879	Mrpl17	1199.41	0.331091	0.105278	3.14491	0.00166137	0.0112559	NO
ENSMUSG00000073600	Prob1	1740.44	0.457967	0.145642	3.14446	0.00166391	0.0112686	NO
ENSMUSG00000034659	Tmem109	2944.59	0.336169	0.106947	3.14332	0.00167046	0.0112979	NO
ENSMUSG00000066441	Rdh11	204.419	-0.583187	0.185537	-3.14323	0.00167093	0.0112979	NO
ENSMUSG00000026833	Olfm1	626.702	-0.554629	0.176472	-3.14287	0.001673	0.0113072	NO
ENSMUSG00000027404	Snrpb	2484.39	0.22651	0.0720796	3.14249	0.00167517	0.0113174	NO
ENSMUSG00000028189	Ctbs	229.185	-0.39312	0.12512	-3.14196	0.00167823	0.0113334	NO
ENSMUSG00000024325	Ring1	653.264	0.271131	0.0863384	3.14033	0.00168755	0.0113781	NO
ENSMUSG00000015711	Prune1	1441.48	0.404926	0.128954	3.14008	0.001689	0.0113833	NO
ENSMUSG00000048120	Entpd1	999.554	-0.54181	0.172597	-3.13915	0.00169436	0.0114102	NO
ENSMUSG00000036632	Alg5	432.001	-0.413633	0.1318	-3.13834	0.00169906	0.0114365	NO
ENSMUSG00000039294	Cybc1	589.39	-0.478531	0.152546	-3.13696	0.00170708	0.0114682	NO
ENSMUSG00000020868	Xylt2	742.214	-0.566133	0.180506	-3.13636	0.00171058	0.0114871	NO
ENSMUSG00000026238	Ptma	5559.87	-0.495821	0.158109	-3.13595	0.00171299	0.0114938	NO
ENSMUSG00000027132	Katnbl1	312.969	-0.476999	0.152129	-3.13549	0.00171566	0.0114938	NO
ENSMUSG00000041313	Slc7a1	476.673	-0.429568	0.137007	-3.13536	0.00171642	0.0114941	NO
ENSMUSG00000025016	Tm9sf3	4036	-0.22494	0.0717901	-3.1333	0.00172851	0.0115565	NO
ENSMUSG00000042082	Arsb	289.592	-0.560612	0.178986	-3.13216	0.00173527	0.0115924	NO
ENSMUSG00000007458	M6pr	2122.47	-0.540452	0.172566	-3.13187	0.00173698	0.0115993	NO
ENSMUSG00000027201	Myef2	478.868	-0.322218	0.10292	-3.13077	0.00174351	0.0116336	NO
ENSMUSG00000031667	Aktip	807.486	0.427404	0.136578	3.12938	0.00175175	0.0116792	NO
ENSMUSG00000047090	Tmem198b	278.384	-0.402147	0.128514	-3.12921	0.0017528	0.0116816	NO
[truncated: 14,749 more rows]

## Sheet: Down
gene	log2FoldChange	padj	baseMean	siglabel
1700017B05Rik	-0.605178	0.0031517	519.473	DOWN
1700020D05Rik	-0.945769	0.040614	17.9767	DOWN
1810055G02Rik	-0.827198	9.30785e-06	334.247	DOWN
2810430I11Rik	-1.20909	0.012089	22.4124	DOWN
3300005D01Rik	-0.91428	0.0335286	20.9016	DOWN
4833422C13Rik	-0.644627	0.00121224	82.7138	DOWN
4930404N11Rik	-0.927203	0.0243342	24.5652	DOWN
4930430E12Rik	-1.46999	0.0179011	41.4483	DOWN
4933404O12Rik	-0.710832	0.0218365	60.7056	DOWN
5430416N02Rik	-0.792894	0.044839	47.3107	DOWN
5830416I19Rik	-1.17809	0.0190047	14.0828	DOWN
5830432E09Rik	-0.902619	0.017213	46.1667	DOWN
8030451A03Rik	-1.77942	0.00341727	27.619	DOWN
8030453O22Rik	-1.64648	0.00103259	22.755	DOWN
9930111J21Rik1	-0.882055	0.0480114	29.3765	DOWN
9930111J21Rik2	-0.649166	0.0301663	171.341	DOWN
A230083G16Rik	-0.857371	0.0126175	26.7525	DOWN
A2m	-1.40286	0.0405968	17.8275	DOWN
A530064D06Rik	-1.07047	0.0350022	25.9576	DOWN
AA414768	-0.596461	0.0358103	69.0084	DOWN
Abcc3	-1.14093	0.00028959	633.26	DOWN
Acp5	-0.627125	0.00692005	578.059	DOWN
Acta2	-0.627486	0.00892011	6579.28	DOWN
Actb	-0.602556	0.00334237	28254.4	DOWN
Actg2	-1.06297	0.00911353	45.2374	DOWN
Actn1	-0.913447	2.01702e-05	1854.93	DOWN
Ada	-0.890897	0.000881653	115.784	DOWN
Adam12	-1.10471	1.56473e-06	1530.89	DOWN
Adam8	-1.69594	0.00336247	1014.22	DOWN
Adamts12	-0.74531	0.000664907	556.702	DOWN
Adamts14	-0.637997	0.000989133	841.454	DOWN
Adamts2	-0.720433	7.31207e-05	2454.4	DOWN
Adamts4	-0.847581	0.00013787	591.536	DOWN
Adamts6	-0.705683	0.00372492	87.1047	DOWN
Adamtsl2	-0.841097	0.0366931	88.1586	DOWN
Adap2	-0.586753	0.0227574	487.525	DOWN
Adap2os	-0.878561	0.0310481	51.8363	DOWN
Adcy3	-0.685134	0.00940817	319.21	DOWN
Adcy7	-0.80139	0.000916257	1770.79	DOWN
Adgra2	-0.678593	9.94154e-05	1213.76	DOWN
Adgrd1	-0.789008	0.00970145	467.071	DOWN
Adgre1	-0.935192	0.00759332	2623.2	DOWN
Adgrg2	-0.927713	0.00390828	55.7439	DOWN
Adgrl3	-0.626986	0.033235	81.3266	DOWN
Adra2a	-0.80624	0.0119148	81.1309	DOWN
Ahnak2	-0.659351	2.74248e-06	1160.22	DOWN
Ahr	-0.585966	0.0276534	254.19	DOWN
AI427809	-0.667236	0.0105399	95.9148	DOWN
AI467606	-0.704578	0.023113	199.235	DOWN
Ak4	-0.763625	0.0174651	92.5346	DOWN
Akr1b8	-0.623611	0.00424899	698.856	DOWN
Alcam	-1.45288	2.5345e-05	186.514	DOWN
Aldh18a1	-0.610002	0.000184899	619.196	DOWN
Aldh1a2	-0.725837	1.06822e-05	743.758	DOWN
Aldh1l2	-1.0383	6.49951e-05	156.093	DOWN
Alox5	-1.48636	0.00405885	94.083	DOWN
Alox5ap	-0.949509	0.0100696	414.293	DOWN
Angpt2	-0.964053	0.000537336	174.872	DOWN
Angptl4	-0.737991	0.0017994	1362.29	DOWN
Ankle1	-1.08769	0.00069189	86.1497	DOWN
Anln	-0.841079	0.0088714	405.086	DOWN
Anpep	-0.64757	0.00665873	1708.35	DOWN
Anxa1	-0.937758	4.29478e-05	2962.36	DOWN
Anxa2	-0.776286	4.5154e-06	6728.04	DOWN
Aoc3	-0.906927	0.00105511	644.946	DOWN
Apba1	-0.664136	0.00103259	253.856	DOWN
Apbb1ip	-0.639245	0.0292322	591.718	DOWN
Apln	-0.875372	0.00306799	704.118	DOWN
Apobec1	-0.599843	0.0273962	1686.84	DOWN
Apobr	-0.943185	0.00392217	247.088	DOWN
Arg1	-2.80072	0.0123489	109.508	DOWN
Arhgap11a	-0.751584	0.0152099	395.211	DOWN
Arhgap22	-0.973636	0.000411857	147.837	DOWN
Arhgap25	-0.649585	0.0486444	320.689	DOWN
Arhgef19	-1.17175	9.43563e-05	175.219	DOWN
Arhgef39	-0.873632	0.0239593	77.4024	DOWN
Arl11	-1.16079	0.0023374	202.788	DOWN
Arl4c	-0.646255	0.0131868	1326.6	DOWN
Arpc1b	-0.691795	0.00145827	3981.55	DOWN
Arsi	-0.760693	0.0169901	527.305	DOWN
Arsj	-0.762713	0.00411522	60.0216	DOWN
Asf1b	-0.728462	0.00256649	177.294	DOWN
Aspn	-0.78937	0.00301661	3725.12	DOWN
Ass1	-0.753853	0.0158338	318.868	DOWN
Atad2	-0.680082	0.00391699	400.798	DOWN
Atp10a	-0.629978	0.0102718	159.591	DOWN
Atp13a2	-0.650262	0.00212046	2358.84	DOWN
Atp1a3	-1.21551	0.0026249	262.034	DOWN
Atp6v0d2	-1.1583	0.00296476	217.476	DOWN
Aunip	-0.927888	0.0391324	29.221	DOWN
Aurka	-0.784567	0.023957	177.699	DOWN
Aurkb	-0.862898	0.00863613	216.011	DOWN
Avpr1a	-0.939606	0.00191448	120.709	DOWN
B3galnt1	-0.630302	0.0113757	326.302	DOWN
B3gnt2	-1.05408	0.0107148	20.2807	DOWN
B3gnt7	-1.37908	0.0169082	33.7502	DOWN
B3gnt9	-0.688772	0.0126607	316.681	DOWN
B430306N03Rik	-0.599607	0.0282468	100.406	DOWN
B4galt6	-0.847484	4.42792e-05	858.613	DOWN
Baiap2	-0.677033	0.00226873	472.663	DOWN
Basp1	-1.1165	0.0006759	787.855	DOWN
BC034090	-0.722258	0.00108586	375.299	DOWN
BC051019	-0.687012	0.0224102	47.0394	DOWN
Bcat1	-1.29055	2.24687e-05	236.184	DOWN
Bdkrb1	-1.02921	0.035378	16.4992	DOWN
BE692007	-0.838158	0.0105662	155.588	DOWN
Bend4	-1.01443	0.00484376	62.6195	DOWN
Bend6	-0.847847	0.00855372	48.7216	DOWN
Bgn	-0.689536	0.00110153	26401.6	DOWN
Birc5	-0.765877	0.0300747	345.954	DOWN
Blnk	-0.857544	0.0131092	380.216	DOWN
Bora	-0.707172	0.00251877	169.582	DOWN
Brca1	-0.858695	0.0218745	100.971	DOWN
Brip1	-0.810285	0.0186485	81.6957	DOWN
Brsk1	-0.618329	0.00607633	87.7437	DOWN
Bst1	-0.849578	0.0193796	118.977	DOWN
Btk	-0.87258	0.0114682	229.775	DOWN
Bub1	-1.20059	0.000724522	141.81	DOWN
Bub1b	-0.870747	0.0074341	355.348	DOWN
C1qa	-0.629259	0.0227452	7766.12	DOWN
C1qb	-0.71187	0.00828265	8548.5	DOWN
C1qc	-0.658665	0.0104031	6386.78	DOWN
C1ql1	-1.1986	0.0412441	10.2234	DOWN
C1qtnf3	-1.07305	0.000338188	3607.64	DOWN
C1qtnf6	-0.65204	0.00270284	2178.09	DOWN
C1rl	-0.867107	0.0117734	73.2015	DOWN
C3ar1	-1.01959	0.00336247	2247.43	DOWN
C5ar1	-1.24443	9.30785e-06	615.693	DOWN
C5ar2	-0.617251	0.030576	118.463	DOWN
C920009B18Rik	-0.810867	0.0131106	51.0313	DOWN
Cacna1b	-1.32393	0.00114424	27.798	DOWN
Cacna1d	-0.841088	0.00398691	214.321	DOWN
Cad	-0.596813	0.000219862	795.958	DOWN
Cald1	-0.653605	9.30785e-06	2874.2	DOWN
Calhm2	-0.699418	0.0199626	209.296	DOWN
Calr	-0.617796	0.000212055	7399.37	DOWN
Camk1g	-1.38065	0.0089385	21.5123	DOWN
Camkk1	-0.625211	0.0197839	77.0523	DOWN
Camp	-2.13228	0.0140482	22.9299	DOWN
Cap1	-0.631954	0.00516927	2743.09	DOWN
Capg	-1.06079	4.00909e-05	1751.58	DOWN
Car12	-1.7118	0.00460226	21.2117	DOWN
Car13	-0.709622	0.00759846	155.423	DOWN
Card9	-0.65719	0.00439476	229.382	DOWN
Casp8	-0.631464	0.00693878	572.159	DOWN
Cass4	-1.9087	0.000339923	34.651	DOWN
Cbr2	-0.735599	0.00536016	576.677	DOWN
Ccbe1	-0.74707	0.00354742	597.441	DOWN
Ccdc80	-0.655454	0.00274573	3254.39	DOWN
Ccl2	-1.08968	0.00170449	220.496	DOWN
Ccl6	-0.648536	0.00333998	1266.15	DOWN
Ccl9	-0.954165	2.91569e-05	824.756	DOWN
Ccn2	-1.35425	0.00149033	830.008	DOWN
Ccn4	-1.21174	0.000258362	814.508	DOWN
Ccn5	-0.949018	0.0143875	641.863	DOWN
Ccna2	-0.860127	0.0033166	509.171	DOWN
Ccnb1	-0.936465	0.00822238	290.019	DOWN
Ccnb2	-0.821394	0.0327355	278.426	DOWN
Ccne1	-0.612583	0.0226254	122.724	DOWN
Ccnf	-0.796339	0.00377449	191.754	DOWN
Ccr1	-0.833182	0.0183195	103.375	DOWN
Cd109	-0.941972	5.87835e-05	593.922	DOWN
Cd14	-0.609754	0.0215682	490.459	DOWN
Cd163	-0.914336	0.00789998	485.837	DOWN
Cd180	-0.889437	0.0274244	540.423	DOWN
Cd200r1	-1.0934	0.00119471	133.165	DOWN
Cd248	-0.829718	5.89624e-08	1708.26	DOWN
Cd300lb	-1.18718	0.000287953	354.6	DOWN
Cd300ld	-1.04389	0.00259103	523.432	DOWN
Cd300ld3	-1.19789	0.00240778	34.0773	DOWN
Cd33	-0.592694	0.0455752	638.463	DOWN
Cd37	-0.871938	0.0037294	631.02	DOWN
Cd44	-0.87373	0.00099312	1845.24	DOWN
Cd53	-0.601535	0.0299424	1217.57	DOWN
Cd5l	-1.1014	4.82819e-07	87.9789	DOWN
Cd68	-1.22242	0.000213258	2569.8	DOWN
Cd84	-0.914958	0.00852947	990.221	DOWN
Cdc20	-0.99221	0.00306731	320.497	DOWN
Cdc25b	-0.632161	0.0139638	507.959	DOWN
Cdc25c	-1.06684	0.00738024	63.5118	DOWN
Cdc6	-0.734162	0.014825	88.4471	DOWN
Cdca2	-0.922423	0.0173168	150.293	DOWN
Cdca3	-0.991365	0.0100151	304.39	DOWN
Cdca5	-0.822048	0.0360253	82.9061	DOWN
Cdca8	-0.792874	0.00665477	245.602	DOWN
Cdh2	-0.624852	0.00144915	519.21	DOWN
Cdh3	-1.35978	0.00128418	54.9793	DOWN
Cdk1	-0.860903	0.010222	387.724	DOWN
Cdk18	-0.814328	0.00264535	227.004	DOWN
Cdk20	-0.622709	0.000187057	172.506	DOWN
Cdkn2a	-0.767573	0.046034	108.697	DOWN
Cdkn3	-0.871942	0.0493253	50.6049	DOWN
Cdr2	-0.808577	7.84671e-05	270.965	DOWN
Cdr2l	-0.768901	4.52409e-09	513.028	DOWN
Cdt1	-0.737264	0.000318499	231.808	DOWN
Cebpa	-0.726756	0.00249884	1244.48	DOWN
Cela1	-1.03728	0.0012878	56.5356	DOWN
Cemip	-1.07313	2.15787e-05	190.826	DOWN
Cenpa	-0.713072	0.000930504	572.006	DOWN
Cenpe	-0.999203	0.00760361	254.052	DOWN
Cenpf	-0.855528	0.00679795	270.357	DOWN
Cenpl	-0.9864	0.00301649	108.629	DOWN
Cenpm	-1.25727	0.0106933	57.3919	DOWN
Cenpn	-0.990532	0.00944033	114.135	DOWN
Cep41	-0.739672	5.10393e-05	189.283	DOWN
Cep55	-0.808675	0.0178603	154.736	DOWN
Cerk	-0.833364	8.33708e-05	1222.64	DOWN
Cers6	-0.692728	0.000314957	719.072	DOWN
Cfap43	-0.89339	0.00717736	170.319	DOWN
Cfh	-0.665644	0.00957186	907.774	DOWN
Cfl1	-0.704419	0.00162866	8250.81	DOWN
Cfp	-0.867021	0.00251921	1001.64	DOWN
Chaf1b	-0.657421	0.00967557	116.716	DOWN
Chek1	-0.789449	0.0212396	75.9012	DOWN
Chst11	-1.10181	3.22036e-08	174.401	DOWN
Chst14	-0.600903	0.00766855	292.247	DOWN
Chst2	-1.00947	0.000426891	304.239	DOWN
Chst3	-0.597819	0.00679137	115.836	DOWN
Chsy3	-1.23439	0.0118107	41.4291	DOWN
Chtf18	-0.902654	0.0171912	105.283	DOWN
Cip2a	-0.696725	0.0173984	222.98	DOWN
Cit	-0.684592	0.000665909	346.179	DOWN
Ckap2	-0.677981	0.0405968	240.965	DOWN
Ckap2l	-1.12316	0.00154288	226.551	DOWN
Ckap4	-0.756184	1.25427e-05	2893.58	DOWN
Ckb	-0.676815	0.00824874	2012.99	DOWN
Cks2	-0.787698	0.00910308	177.174	DOWN
Clca2	-0.656263	0.0432274	41.432	DOWN
Cldn34c1	-0.779543	0.0449232	37.2332	DOWN
Clec11a	-0.692482	0.0124901	541.587	DOWN
Clec4a2	-0.653173	0.0274244	477.27	DOWN
Clec4d	-1.37953	2.9448e-06	142.789	DOWN
Clec5a	-0.945991	0.00768825	196.406	DOWN
Clip3	-0.590649	0.000152412	457.202	DOWN
Clspn	-0.996911	0.000706069	179.88	DOWN
Cmklr1	-0.789643	0.00123153	818.218	DOWN
Cndp2	-0.657898	0.00499482	1744.04	DOWN
Cnn1	-1.19679	0.0202005	27.4871	DOWN
Cnn2	-0.696498	0.00658778	1355.97	DOWN
Cntn2	-1.68483	0.040614	10.5306	DOWN
Col12a1	-1.18099	0.000190636	3358.59	DOWN
Col16a1	-0.737248	0.00389603	3517.46	DOWN
Col18a1	-0.85448	0.000213258	3536.46	DOWN
Col1a1	-0.749728	0.00035368	103185	DOWN
Col1a2	-0.63624	0.00194158	82348.7	DOWN
Col5a1	-0.94374	4.52617e-05	19943.5	DOWN
Col5a2	-0.698521	0.000739306	15280.8	DOWN
Col5a3	-0.619284	0.0009051	5176.86	DOWN
Col6a3	-0.702753	0.00228496	16274.7	DOWN
Col8a1	-0.929907	0.0043592	2906.68	DOWN
Col8a2	-0.983145	0.00428865	557.068	DOWN
Coro1c	-1.06251	3.92258e-05	1458.77	DOWN
Cotl1	-0.868305	0.00238289	2475.56	DOWN
Cpa4	-1.64422	0.000163111	24.35	DOWN
Cpne4	-1.59458	0.0163992	14.2661	DOWN
Cpt1a	-0.633536	0.000926295	1572.13	DOWN
Creb3l1	-0.996752	1.27602e-11	658.959	DOWN
Creg2	-1.00978	0.0396129	34.4801	DOWN
Crip1	-0.670477	0.00254226	1433.21	DOWN
Csf1	-1.03641	0.000424929	1111.99	DOWN
Csf1r	-0.854234	0.00367175	6591.62	DOWN
Csf2ra	-0.669439	0.0118676	948.464	DOWN
Csf2rb2	-0.654656	0.00798407	668.768	DOWN
Csgalnact1	-0.758379	0.00168063	499.597	DOWN
Csrp2	-0.897102	0.00525256	968.601	DOWN
Cstb	-0.623688	0.000283911	1117.71	DOWN
Cthrc1	-0.896192	0.000617973	1755.23	DOWN
Ctla2b	-0.621041	0.0365831	242.068	DOWN
Ctsb	-0.894657	7.80853e-05	35897.6	DOWN
Ctsd	-0.613491	0.00103259	12743.8	DOWN
Ctsh	-0.618327	0.0212301	2837.85	DOWN
Ctsl	-0.840904	9.76777e-05	7089.48	DOWN
Ctss	-0.713053	0.0295438	10309.6	DOWN
Cttnbp2nl	-0.691338	0.00337156	846.838	DOWN
Cxcl5	-0.966585	0.0383759	23.8287	DOWN
Cxcr4	-0.704828	0.00182406	1068.75	DOWN
Cyba	-0.608238	0.0210323	1999.38	DOWN
Cyp26b1	-1.20955	1.17784e-06	370.396	DOWN
Cyp2r1	-1.23835	0.0317799	14.0336	DOWN
Cyp2s1	-0.970411	0.0251634	25.0944	DOWN
Cysltr1	-1.11218	0.000171742	151.233	DOWN
Cyth4	-0.745717	0.0126607	1996.85	DOWN
D130058E05Rik	-1.40071	0.00345881	20.8305	DOWN
Dab2	-0.916554	0.000556645	2494.21	DOWN
Dbf4	-0.700403	0.0350472	224.437	DOWN
Dcbld2	-0.636776	0.00141414	418.272	DOWN
Dclk1	-0.604969	0.0164836	4763.18	DOWN
Dclre1c	-0.747261	0.00271657	326.017	DOWN
Dcpp3	-2.63084	0.00331951	10.5538	DOWN
Dcx	-0.733764	4.52617e-05	203.816	DOWN
Ddias	-1.11972	0.00363163	49.7748	DOWN
Depdc1a	-1.06517	0.0271001	75.3038	DOWN
Dhrs9	-2.20877	0.000868823	48.5118	DOWN
Diaph3	-0.891524	0.0145674	147.185	DOWN
Dio3	-1.39268	6.79838e-09	77.5179	DOWN
Dnm3os	-0.645086	0.000494509	990.195	DOWN
Dnmt3aos	-0.987731	0.0399531	18.8567	DOWN
Dock2	-0.669559	0.0272135	868.215	DOWN
Dok1	-0.599945	0.0185159	479.001	DOWN
Dok3	-0.642269	0.0119402	323.868	DOWN
Dpep2	-1.54956	0.000449239	234.317	DOWN
Dpysl3	-0.792885	0.000598534	2173.06	DOWN
Drd4	-1.48749	0.0483533	11.0902	DOWN
Dse	-0.671222	0.00647756	1119.54	DOWN
E2f1	-0.659471	0.0227677	270.829	DOWN
E2f7	-0.740989	0.0376209	111.977	DOWN
E2f8	-0.903698	0.00064355	333.594	DOWN
Ecm1	-0.609107	0.00438863	1882.79	DOWN
Ect2	-0.82408	0.005208	170.714	DOWN
Edem1	-0.706197	0.00169118	1110.74	DOWN
Edn1	-0.845238	0.00360774	44.5507	DOWN
Ednrb	-0.598812	0.0445459	378.668	DOWN
Eef1akmt3	-0.681835	0.0370492	36.0106	DOWN
Efemp2	-0.689532	0.00103162	1305.18	DOWN
Egr2	-0.848242	0.00494303	114.26	DOWN
Egr3	-1.15311	0.0192068	60.1069	DOWN
Elf4	-0.644327	0.00333477	784.135	DOWN
Elfn1	-1.25269	0.00140803	17.1659	DOWN
Elmo1	-0.636872	0.0157041	429.303	DOWN
Elovl6	-0.79608	0.00127356	103.713	DOWN
Emilin1	-0.864358	0.00159916	2188.71	DOWN
Emilin2	-1.00529	9.98463e-06	826.505	DOWN
Emp1	-0.663711	1.39165e-05	6056.28	DOWN
Emp3	-0.830109	0.00088248	911.023	DOWN
Enc1	-0.784103	0.0002007	486.447	DOWN
Endod1	-0.585739	0.0152197	548.048	DOWN
Enpp1	-1.02278	3.89929e-05	502.565	DOWN
Entpd7	-0.808997	0.00215942	216.788	DOWN
Epb41l1	-0.624221	0.000354995	717.483	DOWN
Ephb2	-0.636099	0.00275497	273.132	DOWN
Ephb3	-0.611208	0.000626768	663.667	DOWN
Eps8	-0.649644	0.00389008	489.415	DOWN
Ercc6l	-0.817817	0.0258677	94.7003	DOWN
Eri2	-0.619928	0.00731434	100.593	DOWN
Esm1	-1.93615	0.000145387	46.1348	DOWN
Espl1	-0.867244	0.00887858	267.198	DOWN
Evi2a	-0.588126	0.0196482	779.769	DOWN
Exo1	-1.42277	8.60966e-05	64.797	DOWN
F13a1	-1.30783	0.000445884	2034.37	DOWN
F2r	-0.679029	0.000422004	907.743	DOWN
F2rl1	-0.770487	0.0098959	103.557	DOWN
F630028O10Rik	-0.699909	0.00987642	128.856	DOWN
F7	-1.83228	0.048223	56.9543	DOWN
Fabp5	-1.17862	0.000114723	2187.15	DOWN
Fabp7	-1.24901	0.0125767	10.6964	DOWN
Fads3	-0.657105	0.00316144	709.585	DOWN
Fam111a	-0.707843	0.00485063	544.343	DOWN
Fam129b	-0.965833	1.87493e-07	2248	DOWN
Fam149a	-0.644577	0.000277921	237.479	DOWN
Fam57a	-0.608056	0.0154771	164.052	DOWN
Fam83d	-0.684008	0.0222264	130.006	DOWN
Fanci	-0.874726	0.0344322	43.3168	DOWN
Fat1	-0.651075	0.00817514	1023.52	DOWN
Fblim1	-0.86044	0.000599272	625.377	DOWN
Fbln2	-0.904802	0.000391396	6904.48	DOWN
Fbn1	-0.881454	5.81652e-06	10020.4	DOWN
Fbn2	-0.740431	0.00955265	314.78	DOWN
Fbxl19	-0.629546	0.0183681	409.778	DOWN
Fbxl7	-1.50679	0.00395653	21.2003	DOWN
Fbxo5	-0.735801	0.0108579	129.522	DOWN
Fcgr3	-0.704316	0.00488213	1665.79	DOWN
Fcna	-1.31476	0.000973388	88.9679	DOWN
Fcrls	-1.21154	0.00143619	793.784	DOWN
Fen1	-1.41331	0.00274573	21.0921	DOWN
Fermt3	-0.648296	0.0273962	906.107	DOWN
Fgf21	-1.02774	0.0139117	18.576	DOWN
Fhdc1	-0.911292	0.0223007	56.9853	DOWN
Fhl2	-0.798338	0.00354742	311.874	DOWN
Fjx1	-0.591375	0.0468761	92.5786	DOWN
Fkbp10	-0.847747	0.000926295	1729.56	DOWN
Fkbp11	-0.908485	8.8843e-05	140.195	DOWN
Flna	-0.896025	6.49951e-05	8469.96	DOWN
Flnb	-0.677511	0.000174374	1489.59	DOWN
Fmn1	-0.834328	0.00179519	236.737	DOWN
Fmnl3	-0.726052	0.00101866	1265.12	DOWN
Fn1	-0.987381	4.29657e-06	32185.9	DOWN
Fndc1	-0.660315	0.000510926	4654.06	DOWN
Fnip2	-0.889042	0.000387156	769.711	DOWN
Folr2	-1.46862	5.99233e-05	279.972	DOWN
Foxm1	-0.902371	0.00638661	365.459	DOWN
Frmpd1	-0.591426	0.00442208	312.814	DOWN
Fstl1	-0.689235	0.000170237	14545.2	DOWN
Ftl1	-0.753791	0.00143979	9456.28	DOWN
Ftl1-ps1	-1.19207	5.45569e-05	45.6817	DOWN
Fxyd5	-0.793862	0.00285358	1270.43	DOWN
G6pdx	-0.603627	0.0122399	476.555	DOWN
Gabre	-0.689133	0.00128594	126.806	DOWN
Gal	-1.4615	0.000798034	95.6068	DOWN
Galc	-0.762235	9.09328e-05	630.47	DOWN
Galns	-0.733616	3.14994e-05	513.804	DOWN
Galnt16	-0.644052	0.00284152	337.851	DOWN
Galnt6	-0.901485	0.000810556	342.612	DOWN
Galnt9	-1.05174	0.0375307	23.7903	DOWN
Garem2	-1.45321	0.0114365	22.5033	DOWN
Gas2l1	-0.695439	0.000259997	652.595	DOWN
Gas2l3	-0.961709	0.000184899	264.824	DOWN
Gas7	-0.697629	8.54682e-05	1231.27	DOWN
Gbgt1	-0.662797	0.0164819	83.0864	DOWN
Gcnt1	-1.02429	0.000433165	283.962	DOWN
Gcnt4	-1.1917	0.00319304	63.5636	DOWN
Gda	-0.642731	0.00319147	750.711	DOWN
Gdpd5	-0.6988	0.00125214	261.447	DOWN
Gfpt2	-0.586715	0.0201641	335.549	DOWN
Ggt7	-0.690947	0.0159659	117.642	DOWN
Gins2	-0.778878	0.0104668	118.795	DOWN
Gja5	-0.810682	0.00353029	147.579	DOWN
Gjb5	-1.68037	0.0194594	16.7161	DOWN
Gla	-0.874032	0.00120068	375.622	DOWN
Glb1	-0.614767	0.00613486	660.884	DOWN
Gldc	-1.06022	0.00858156	38.4796	DOWN
Gli3	-0.680093	0.00336247	290.999	DOWN
Glipr1	-0.672349	0.0490481	231.515	DOWN
Glipr2	-0.715893	0.00013026	781.128	DOWN
Gm10521	-1.08146	0.0031677	55.7891	DOWN
Gm13212	-0.740451	0.0230315	86.2119	DOWN
Gm13372	-1.441	8.30141e-05	25.828	DOWN
Gm13807	-0.868651	0.0374409	18.7983	DOWN
Gm14221	-0.798579	0.0210082	50.3996	DOWN
Gm14488	-0.770293	0.0318581	35.9126	DOWN
Gm14548	-1.79473	0.00601287	25.9905	DOWN
Gm15247	-1.04586	0.0185188	24.11	DOWN
Gm15590	-1.01699	0.01857	20.9735	DOWN
Gm15867	-0.717329	0.0122471	55.8541	DOWN
Gm18609	-1.13123	0.0274804	14.6993	DOWN
Gm2115	-1.5903	0.00139096	19.1173	DOWN
Gm26737	-1.02789	0.0349992	30.7711	DOWN
Gm26770	-0.703191	0.0391889	25.5315	DOWN
Gm26811	-1.19529	0.000920751	27.2058	DOWN
Gm3052	-1.03499	0.0103762	23.2817	DOWN
Gm37233	-1.01669	0.00274573	26.8955	DOWN
Gm38158	-0.677509	0.0372237	58.4532	DOWN
Gm49339	-1.05176	0.0019961	1061.05	DOWN
Gpc2	-0.764556	0.0140777	25.6687	DOWN
Gpnmb	-1.52949	1.05029e-05	5065.49	DOWN
Gpr137b	-1.19275	0.000104949	471.139	DOWN
Gpr137b-ps	-1.05857	0.000165569	283.576	DOWN
Gpr153	-0.814276	1.05029e-05	962.523	DOWN
Gpr160	-0.700789	0.0307528	126.257	DOWN
Gpr161	-0.594663	0.00186003	139.527	DOWN
Gpr176	-0.896378	0.00716225	163.718	DOWN
Gpr183	-0.744841	0.0379224	124.734	DOWN
Gpr34	-0.621904	0.0158776	383.176	DOWN
Gpr63	-0.696398	0.0199626	71.1609	DOWN
Greb1l	-1.30224	0.00769936	12.3903	DOWN
Gria3	-0.647873	0.0361276	184.38	DOWN
Grin2d	-0.70734	0.0182798	94.8644	DOWN
Grn	-0.851742	0.00253452	9040.6	DOWN
Gtse1	-1.00827	0.00311249	127.745	DOWN
Guca1a	-0.780152	0.0233463	41.641	DOWN
Gusb	-0.784686	0.00224764	1819.28	DOWN
Hacd2	-0.587164	0.000393448	175.025	DOWN
Hacd4	-0.903127	0.00818164	555.244	DOWN
Has2	-1.06556	0.000490668	125.45	DOWN
Havcr2	-1.00262	0.0127118	221.452	DOWN
Hdx	-0.826935	0.0291792	19.4524	DOWN
Hells	-0.62464	0.0173365	193.811	DOWN
Hexa	-0.62426	0.00328807	4004.23	DOWN
Hexb	-0.601621	0.037725	1318.11	DOWN
Heyl	-0.63051	0.000426781	1036.23	DOWN
Hgf	-1.26454	0.000899754	90.5726	DOWN
Hhat	-0.647726	0.00521249	142.374	DOWN
Hhipl1	-1.24933	3.69323e-05	191.585	DOWN
Hk3	-1.0075	0.00904624	379.298	DOWN
Hmmr	-1.10523	0.00918072	175.127	DOWN
Hmox1	-1.43245	2.16877e-06	1983.13	DOWN
Hnmt	-0.833264	0.00177701	60.7111	DOWN
Hp	-0.785793	0.0033714	817.212	DOWN
Hpgds	-0.612507	0.0252572	787.585	DOWN
Hpse	-0.836551	0.0104031	828.022	DOWN
Hsd17b12	-0.659243	0.000325318	553.12	DOWN
Htr2b	-1.79431	1.56473e-06	62.2974	DOWN
Ifi207	-0.638442	0.0485812	945.119	DOWN
Ifi27l2a	-0.838487	0.0198693	1097.93	DOWN
Ifi30	-0.627754	0.0190807	1585.4	DOWN
Igfbp3	-0.700326	0.00692394	1126.94	DOWN
Igsf6	-0.926561	0.00607633	553.755	DOWN
Ikbip	-0.716709	0.000331756	793.287	DOWN
Il10rb	-0.610513	0.00691659	710.276	DOWN
Il13ra1	-0.637496	0.00035053	828.998	DOWN
Il1r1	-0.744409	0.00463305	837.834	DOWN
Il1rn	-0.728744	0.00377736	139.826	DOWN
Il4ra	-0.81564	9.87788e-05	1583.53	DOWN
Il7r	-1.1562	0.0155642	195.376	DOWN
Inava	-1.21855	0.0090341	32.109	DOWN
Incenp	-0.905309	0.00150471	529.008	DOWN
Inhba	-2.32927	0.000496216	16.709	DOWN
Inhbb	-0.735025	0.0108183	111.272	DOWN
Inpp5d	-0.788001	0.00746935	1196.2	DOWN
Iqgap1	-0.746107	0.000119078	4201.76	DOWN
Iqgap2	-0.832507	0.00189534	497.398	DOWN
Iqgap3	-0.81685	0.00841867	388.956	DOWN
Iqsec3	-0.88353	1.07958e-05	950.076	DOWN
Islr2	-0.747576	0.00298898	205.449	DOWN
Itga11	-0.70382	0.000617973	500.36	DOWN
Itga5	-0.746829	2.89793e-06	2190.09	DOWN
Itgam	-1.198	0.000667663	418.059	DOWN
Itgb2	-0.819461	0.0118971	1384.92	DOWN
Jdp2	-0.677283	0.00283122	413.657	DOWN
Jpt2	-0.771748	0.00298514	586.186	DOWN
Kcnab1	-0.774574	0.0174284	65.2453	DOWN
Kcnab2	-1.15549	0.00284689	304.395	DOWN
Kcnk13	-0.637894	0.0111219	223.037	DOWN
Kcnk2	-0.627592	0.0126894	50.8714	DOWN
Kcnk6	-0.646296	0.0054223	314.824	DOWN
Kcnn4	-1.14127	0.00281679	299.512	DOWN
Kctd11	-0.819814	0.000614303	401.763	DOWN
Kdelr2	-0.60807	0.00548767	1723.59	DOWN
Kdelr3	-0.773213	0.00138793	657.555	DOWN
Kif14	-0.873131	0.0248228	100.464	DOWN
Kif15	-0.887168	0.00347541	195.479	DOWN
Kif18b	-1.11002	0.00124196	134.814	DOWN
Kif20a	-0.809439	0.0114938	221.507	DOWN
Kif20b	-0.6422	0.0307776	150.758	DOWN
Kif22	-0.692743	0.0121989	277.559	DOWN
Kif23	-0.862042	0.0178243	270.028	DOWN
Kif26b	-0.787932	0.000423337	322.822	DOWN
Kif2c	-0.828318	0.0412014	170.647	DOWN
Kif4	-0.966301	0.00285984	174.238	DOWN
Kifc1	-0.887075	0.0180855	247.562	DOWN
Kirrel	-0.691626	0.000190636	1135.83	DOWN
Knl1	-0.953997	0.00483107	138.511	DOWN
Knstrn	-0.804571	0.0260986	238.37	DOWN
Kntc1	-0.836474	0.00359717	131.787	DOWN
Krt80	-0.856369	7.9547e-05	99.9096	DOWN
Lair1	-0.630377	0.0323328	690.451	DOWN
Laptm5	-0.662038	0.0160559	4468.22	DOWN
Lasp1	-0.700417	0.000290191	2339.49	DOWN
Lat2	-0.791712	0.0215038	263.458	DOWN
Lcp1	-0.818838	0.00944989	3582.74	DOWN
Lgals3	-1.08517	0.000104587	4896.67	DOWN
Lgmn	-0.635914	0.00141921	9549.33	DOWN
Lhfpl2	-0.806807	7.80853e-05	1252.75	DOWN
Lif	-1.32217	0.00358468	35.7654	DOWN
Lig1	-0.823295	0.00399667	432.9	DOWN
Lima1	-0.649535	0.00194136	2286.95	DOWN
Limk1	-0.628671	4.88693e-05	403.16	DOWN
Lingo1	-0.660837	0.0483055	49.8514	DOWN
Lipa	-0.929699	0.00103259	1932.37	DOWN
Litaf	-0.676615	0.00172524	1441.34	DOWN
Lox	-1.16174	7.07889e-06	6028.4	DOWN
Loxl1	-0.694053	0.000187057	4220.2	DOWN
Loxl2	-0.902447	0.000152412	1833.38	DOWN
Loxl3	-1.28003	4.29478e-05	1317.29	DOWN
Loxl4	-1.08238	0.00108306	80.2267	DOWN
Lpxn	-0.772228	0.00898813	287.908	DOWN
Lrfn1	-0.737516	0.0436009	23.4079	DOWN
Lrp1	-0.904469	3.14994e-05	11785	DOWN
Lrp8	-0.748705	0.0244827	69.2058	DOWN
Lrrc15	-1.51484	1.56473e-06	1090.85	DOWN
Lrrc17	-0.802741	0.00539698	1110.17	DOWN
Lrrc25	-0.662936	0.0303924	502.623	DOWN
Lrrc4	-0.657898	0.0477937	110.13	DOWN
Lrrc59	-0.717376	2.99583e-06	1916.73	DOWN
Lrrc75b	-1.25111	0.00103084	35.5909	DOWN
Lrrc8e	-1.29367	0.00702422	20.9718	DOWN
Ltbp2	-1.2028	0.00316144	1973.71	DOWN
Ltc4s	-0.875302	0.0156553	31.6226	DOWN
Lyst	-0.67537	0.00507691	263.373	DOWN
Lyve1	-1.64944	0.00525773	85.5319	DOWN
Lyz2	-0.753092	0.0069097	31670.4	DOWN
Mad2l1	-0.803076	0.00667048	254.548	DOWN
Mafb	-0.602757	0.00548767	2206.17	DOWN
Man1c1	-0.792072	0.00221208	1335.28	DOWN
Man2b1	-0.628673	0.00847554	3265.29	DOWN
Marchf1	-0.754914	0.0154511	306.534	DOWN
Mastl	-0.819838	0.00163647	107.177	DOWN
Mc4r	-1.13453	0.0245248	16.323	DOWN
Mcm3	-0.614871	0.0283592	530.788	DOWN
Mcm5	-0.868667	0.00120068	421.42	DOWN
Mcm6	-0.650762	0.00529329	752.673	DOWN
Mctp1	-0.944164	0.00702678	79.8756	DOWN
Mcub	-0.852881	0.00808361	191.965	DOWN
Melk	-1.08725	0.0137757	145.731	DOWN
Meox1	-0.761091	0.0344953	418.085	DOWN
Mertk	-0.699192	0.00895629	632.224	DOWN
Metrnl	-0.637526	0.027071	621.62	DOWN
Mex3b	-0.867533	0.0204717	288.997	DOWN
Mfap5	-0.596435	0.000617973	2407.81	DOWN
Mfsd12	-0.944049	0.00120068	728.614	DOWN
Mfsd2a	-2.03088	0.000556645	28.6966	DOWN
Mgarp	-1.06412	0.0202747	48.906	DOWN
Mgat5	-0.728109	0.0049414	443.352	DOWN
Mical1	-0.696632	0.00212046	493.34	DOWN
Milr1	-0.85253	0.0190378	148.775	DOWN
Mis18a	-0.598236	0.0379129	141.276	DOWN
Mis18bp1	-0.726248	0.00612137	120.129	DOWN
Mki67	-0.85018	0.00264535	1345.19	DOWN
Mlkl	-0.721074	0.00658824	247.115	DOWN
Mmp12	-2.81148	0.00895472	557.431	DOWN
Mmp19	-0.692697	0.00159916	469.783	DOWN
Mmp23	-0.700812	0.00118146	501.452	DOWN
Mmp27	-0.986713	0.0156345	60.7802	DOWN
Mmp8	-1.47095	0.00536989	20.0417	DOWN
Mmp9	-1.73678	0.000187081	296.654	DOWN
Mms22l	-0.716536	0.0225426	104.586	DOWN
Mob3a	-0.624744	0.00264535	135.593	DOWN
Mpeg1	-0.702339	0.0108432	10486.9	DOWN
Mrc1	-0.947235	0.000598534	2907.37	DOWN
Mrc2	-0.635326	0.0027681	3114.11	DOWN
Ms4a14	-0.8622	0.00494852	408.74	DOWN
Ms4a6c	-0.664928	0.0483055	544.405	DOWN
Ms4a6d	-1.02189	0.000428389	877.499	DOWN
Ms4a7	-0.700617	0.0413195	2415.23	DOWN
Msn	-0.633029	5.5656e-05	6098.54	DOWN
Msr1	-1.17765	0.00064355	502.033	DOWN
Mxd3	-0.757571	0.0381209	122.042	DOWN
Mybl1	-0.793549	0.00610106	51.9905	DOWN
Mybl2	-0.976225	0.00120068	126.591	DOWN
Myc	-0.639676	0.00284152	327.581	DOWN
Myh9	-0.703985	1.89872e-05	9039.69	DOWN
Myo1f	-0.811927	0.0151262	1205.87	DOWN
Myo5a	-0.707381	0.00227688	1819.62	DOWN
Myo7a	-0.616907	9.38354e-05	715.75	DOWN
Myo9b	-0.621059	0.000234868	2122.81	DOWN
Myof	-0.885272	0.000140286	2242.25	DOWN
NA	-1.11676	0.00115768	1174.05	DOWN
NA	-0.834045	0.0237986	56.0409	DOWN
Naglu	-0.717657	0.00270266	719.182	DOWN
Naip2	-0.649414	0.0374558	220.559	DOWN
Naip6	-0.631845	0.0320492	145.438	DOWN
Ncapg	-0.83769	0.0183146	145.88	DOWN
Ncapg2	-0.71498	0.00709361	423.204	DOWN
Ncaph	-0.777733	0.008152	232.812	DOWN
Ncf1	-0.798068	0.0114938	846.968	DOWN
Ncf2	-0.827102	0.00646885	715.097	DOWN
Nckap1l	-0.946947	0.00385692	1890.24	DOWN
Nckap5los	-0.943559	0.0218365	24.0948	DOWN
Ndc80	-0.790333	0.0405143	121.695	DOWN
Ndufa4l2	-1.05905	0.00128418	436.812	DOWN
Neil3	-0.768102	0.0283899	102.78	DOWN
Nek2	-0.700586	0.0452938	149.195	DOWN
Nfam1	-0.928971	0.00341939	487.67	DOWN
Nfya	-0.59769	0.0138034	615.789	DOWN
Nkd2	-0.827905	0.00359331	116.487	DOWN
Nphp4	-0.960301	0.00927897	35.7929	DOWN
Npl	-1.10007	0.000331756	270.781	DOWN
Nptx1	-1.00992	0.0109046	62.909	DOWN
Npy	-3.11283	3.29978e-05	11.9511	DOWN
Nr2f1	-0.698743	0.0366799	84.9734	DOWN
Nradd	-0.590075	0.0151774	155.154	DOWN
Nrp2	-0.71283	0.000598534	1417.93	DOWN
Nrros	-0.712418	0.0188501	875.975	DOWN
Nsg1	-0.678293	0.0108432	294.37	DOWN
Nt5dc2	-0.863792	0.00149295	657.036	DOWN
Nucb2	-0.615922	0.00353228	450.868	DOWN
Nuf2	-0.870469	0.00940932	199.585	DOWN
Nxpe5	-1.25124	0.000152412	200.247	DOWN
Nxt2	-0.828664	0.00192652	135.13	DOWN
Nynrin	-0.854377	0.0002007	130.084	DOWN
Oaf	-0.64426	0.000373949	951.452	DOWN
Oip5	-0.927701	0.0116924	45.34	DOWN
Oit3	-1.64861	0.00557318	13.8959	DOWN
Olfml2b	-0.587922	0.00993956	1938.35	DOWN
Olfr1372-ps1	-0.727122	0.00427087	93.0536	DOWN
Osm	-0.906625	0.0359625	27.6663	DOWN
Otulinl	-0.627655	0.0470525	801.411	DOWN
P2ry10b	-0.838546	0.0219676	75.2607	DOWN
P2ry12	-0.675439	0.0275147	172.622	DOWN
P2ry6	-0.791821	0.00609763	694.583	DOWN
P3h1	-0.591658	0.000554559	1164.56	DOWN
P3h3	-0.690087	0.00436685	1177.84	DOWN
P4ha1	-0.65055	4.07729e-05	1136.45	DOWN
P4ha3	-1.13606	0.000362555	455.701	DOWN
Pacsin1	-0.679406	0.00970342	89.2051	DOWN
Padi4	-0.861269	0.0181011	55.0878	DOWN
Pafah1b3	-0.729705	0.0117319	150.413	DOWN
Palb2	-0.714481	0.0139197	59.0239	DOWN
Pappa	-1.23704	0.0136171	63.7384	DOWN
Pard6g	-0.659451	0.00800445	154.118	DOWN
Pask	-0.701721	0.014825	74.8634	DOWN
Pbk	-0.779184	0.0185188	170.404	DOWN
Pcdh18	-0.662841	0.00192035	354.795	DOWN
Pcdh19	-0.715948	1.64269e-06	341.195	DOWN
Pcdhga11	-0.919343	0.0305407	14.7219	DOWN
Pcdhga3	-0.776939	0.0103773	45.03	DOWN
Pcdhgb1	-0.864244	0.00783739	33.8526	DOWN
Pcdhgc5	-0.617101	0.0123341	64.3415	DOWN
Pclaf	-0.828817	0.0236257	444.892	DOWN
Pcsk5	-0.992317	0.00187407	380.596	DOWN
Pde1a	-0.611482	0.0155814	70.9738	DOWN
Pde1b	-0.723477	0.00533345	351.816	DOWN
Pdgfc	-0.858683	0.000588747	343.917	DOWN
Pdia4	-0.737736	0.0002007	1340.47	DOWN
Pdia5	-0.789912	0.0033166	369.901	DOWN
Pdpn	-0.608932	0.00182092	841.787	DOWN
Pdxk	-0.663875	0.00565787	799.624	DOWN
Pf4	-1.53759	0.0004332	999.068	DOWN
Pfkl	-0.936896	5.81652e-06	619.133	DOWN
Pgam1	-1.11235	0.000174374	466.306	DOWN
Pgf	-1.02188	0.00331477	126.577	DOWN
Pgm3	-0.608957	0.00293056	181.934	DOWN
Pheta2	-0.590144	0.0124918	139.059	DOWN
Pid1	-0.778192	0.00588475	663.574	DOWN
Piezo1	-0.703809	0.000450778	1747.3	DOWN
Piezo2	-0.608774	0.000964857	205.164	DOWN
Pif1	-1.28344	0.0023745	94.0148	DOWN
Pik3ap1	-0.664169	0.0471028	631.616	DOWN
Pik3cg	-0.731367	0.0211093	321.981	DOWN
Pik3r5	-1.00683	0.000964857	570.129	DOWN
Pira2	-1.46532	0.0016961	42.8222	DOWN
Pirb	-0.741304	0.00617967	1210.02	DOWN
Pkmyt1	-0.71489	0.00979811	169.232	DOWN
Pkp1	-2.03175	2.15661e-07	39.5843	DOWN
Pla2g15	-0.588111	0.00921261	948.106	DOWN
Pla2g4a	-0.590022	0.0141927	181.152	DOWN
Plau	-0.663898	0.000264193	1741.02	DOWN
Plaur	-0.929013	0.00431878	252.786	DOWN
Plek	-0.729397	0.0153156	1223.08	DOWN
Plekhg4	-0.733829	0.00519245	115.153	DOWN
Plekhg6	-1.39842	0.000512353	21.2941	DOWN
Plekhn1	-0.766707	0.000556645	178.524	DOWN
Plin2	-0.677497	0.00399667	2345.6	DOWN
Plk1	-1.11672	0.00549563	213.157	DOWN
Plk4	-0.854338	0.0089385	201.041	DOWN
Plod2	-0.828325	0.000165569	847.96	DOWN
Plod3	-0.655919	0.000422004	1193.22	DOWN
Plpp2	-0.741735	0.0035659	136.123	DOWN
Pltp	-0.822214	0.00246872	3435.12	DOWN
Plxna1	-0.623344	0.00080473	1783.87	DOWN
Plxna3	-0.645697	0.00979248	251.386	DOWN
Plxnb1	-0.684695	2.97675e-05	478.906	DOWN
Plxnb2	-0.785269	0.000398209	3944.49	DOWN
Plxnc1	-0.73136	0.0223787	378.857	DOWN
Pmaip1	-0.694327	0.0192852	375.259	DOWN
Pmp22	-0.779789	0.000661255	1495.99	DOWN
Podnl1	-0.800698	0.048508	110.922	DOWN
Pole	-0.788439	0.0026052	179.438	DOWN
Postn	-0.713616	0.00469396	46635.1	DOWN
Ppp1r13l	-0.60768	0.00192004	191.258	DOWN
Ppp1r18	-0.672954	0.00381624	1266.93	DOWN
Pqlc3	-0.841653	0.00386702	389.32	DOWN
Praf2	-0.691517	0.0349096	164.309	DOWN
Prc1	-0.769695	0.00359717	402.898	DOWN
Prdm11	-0.612142	0.00444244	105.765	DOWN
Prelid1	-0.695622	0.00239424	1733.68	DOWN
Prkar2b	-0.625124	0.00774247	273.778	DOWN
Prkg2	-1.49684	5.84857e-05	78.3364	DOWN
Prps2	-0.70967	0.00155492	252.105	DOWN
Prr11	-1.20243	0.000120255	184.913	DOWN
Prr7	-0.676479	0.00255182	98.6387	DOWN
Prrt4	-1.17525	0.0237986	26.8987	DOWN
Prss46	-1.27581	0.0108302	16.2482	DOWN
Psap	-0.624024	0.00459386	43942.8	DOWN
Psd4	-0.767253	0.0497742	298.616	DOWN
Psrc1	-1.28644	4.49021e-05	103.854	DOWN
Ptafr	-0.657127	0.00228246	872.948	DOWN
Ptbp1	-0.690046	0.000217231	1869.64	DOWN
Ptger2	-0.810771	0.049519	38.3421	DOWN
Ptgis	-0.866492	0.0485826	127.703	DOWN
Ptk2b	-0.642864	0.034575	574.31	DOWN
Ptk7	-0.666591	0.00350938	693.707	DOWN
Ptpra	-0.595832	0.000294417	1160.57	DOWN
Ptprj	-0.646088	0.0123996	1242.53	DOWN
Ptprn	-1.67643	2.45172e-05	136.396	DOWN
Ptprv	-0.872703	0.0142475	115.143	DOWN
Pygl	-0.707838	0.0106044	374.261	DOWN
Qpct	-1.57205	0.000152412	116.296	DOWN
R3hdml	-0.839963	0.00260437	187.398	DOWN
Rab31	-0.613021	3.94976e-08	2070.01	DOWN
Rab32	-0.621434	0.0163338	402.02	DOWN
Rab3il1	-0.768253	0.00154146	1125.69	DOWN
Rab43	-0.70667	0.0111425	86.1844	DOWN
Rab4b	-1.07466	0.00133442	31.4953	DOWN
Rab7b	-0.921159	0.00357934	609.109	DOWN
Rab8b	-0.66453	0.00172664	1535.23	DOWN
Racgap1	-0.77675	0.0100198	624.42	DOWN
Rad51	-0.619719	0.0183467	146.523	DOWN
Rad54b	-1.03103	0.0011243	46.7682	DOWN
Rad54l	-0.669733	0.0308008	90.8961	DOWN
Raet1d	-1.2861	0.0178243	18.1184	DOWN
Rap2a	-0.691782	0.00204062	806.929	DOWN
Rap2b	-0.618536	0.0120548	456.941	DOWN
Rasgef1b	-0.632023	0.0130924	340.179	DOWN
Rbm47	-0.780453	0.00247394	184.672	DOWN
Rbp4	-0.985501	0.0285757	40.0047	DOWN
Rcn1	-0.664779	0.00433067	1838.89	DOWN
Rcn3	-0.774791	0.00227345	1757.1	DOWN
Renbp	-0.58894	0.0222324	419.704	DOWN
Reps2	-0.721939	0.0246749	211.896	DOWN
Ret	-0.695052	0.00884976	153.91	DOWN
Rfc5	-0.618907	0.00258669	258.274	DOWN
Rgs18	-1.04118	0.0115448	85.7171	DOWN
Rgs19	-0.62101	0.0044095	397.979	DOWN
Rgsl1	-1.23254	0.0460868	10.1032	DOWN
Rhov	-2.2385	0.00480857	18.5648	DOWN
Ripk1	-0.86623	0.000598998	322.035	DOWN
Ripk3	-0.953448	6.49951e-05	230.398	DOWN
Rnase4	-0.636001	0.0064629	2281.85	DOWN
Rnasel	-0.632939	0.0130636	599.843	DOWN
Rnf149	-0.810499	0.000129553	751.328	DOWN
Rnf180	-1.03098	0.0130522	64.5662	DOWN
Rnf24	-0.630542	0.0300313	113.518	DOWN
Rnf26	-0.73342	0.000503331	423.859	DOWN
Ror2	-0.951472	0.00112792	120.308	DOWN
Rrbp1	-0.772529	0.000406673	5133.22	DOWN
Rrm2	-0.806283	0.000626768	641.4	DOWN
Rspo2	-1.48116	0.0228423	23.0137	DOWN
Rttn	-0.628307	0.00768825	114.091	DOWN
S100a11	-0.701359	0.00194851	1803	DOWN
S1pr2	-0.771486	0.000229805	602.164	DOWN
Sardh	-0.669763	0.00489043	262.037	DOWN
Sdc1	-0.86638	7.69711e-06	843.023	DOWN
Sdc3	-0.718316	0.00573681	4793.36	DOWN
Sdf2l1	-0.712078	0.00616688	178.088	DOWN
Sdk1	-0.655979	0.00106421	146.893	DOWN
Sdk2	-0.69208	0.00359815	113.646	DOWN
Sec14l2	-0.657008	0.0167833	70.5259	DOWN
Sec24d	-0.755915	1.85288e-05	1310.82	DOWN
Sec61a1	-0.751064	9.38354e-05	2019.07	DOWN
Selenon	-0.675719	0.000393448	1023.08	DOWN
Sema3d	-0.749379	0.00480727	62.0652	DOWN
Sema7a	-0.801585	0.00099032	1034.83	DOWN
Septin5	-0.741898	1.67946e-05	382.177	DOWN
Septin8	-0.635142	0.00194851	1751.54	DOWN
Serpine1	-1.89369	0.00755361	1262.33	DOWN
Serpinh1	-0.789129	0.000290191	10114.3	DOWN
Sertad4	-0.603893	0.00799227	940.659	DOWN
Sfrp1	-0.867441	0.0043426	1722.99	DOWN
Sfrp2	-0.728932	0.0216772	1903.53	DOWN
Sgo1	-1.16669	0.0105335	83.2425	DOWN
Sgpl1	-0.655331	0.00134069	2371.42	DOWN
Sgsh	-0.702504	0.00116505	385.272	DOWN
Sh3bgrl	-0.632073	0.00390013	2314.42	DOWN
Sh3bgrl3	-0.761843	0.00764232	1618.76	DOWN
Sh3bp2	-0.625274	0.0405968	658.055	DOWN
Sh3gl1	-0.649685	0.000638465	1122.05	DOWN
Sh3pxd2b	-0.698493	0.000362555	2080.34	DOWN
Shcbp1	-0.865494	0.0291792	112.151	DOWN
Shtn1	-0.779514	0.00499482	378.334	DOWN
Siglec1	-0.897952	0.0235346	1231.1	DOWN
Sirpa	-0.801407	0.00859157	5778.44	DOWN
Ska1	-1.18537	0.00149033	45.7895	DOWN
Ska3	-0.867947	0.0330148	90.8228	DOWN
Slc13a3	-0.983182	0.0463414	115.159	DOWN
Slc15a3	-0.774687	0.0167768	547.743	DOWN
Slc16a7	-0.885698	0.00389603	123.518	DOWN
Slc1a3	-0.781182	0.0326473	162.586	DOWN
Slc1a4	-1.12912	0.000426891	133.498	DOWN
Slc24a4	-1.08003	0.0445056	18.5211	DOWN
Slc25a13	-0.681321	0.0360253	73.7123	DOWN
Slc2a1	-0.689274	0.0165455	299.55	DOWN
Slc2a10	-0.77221	0.00372862	119.534	DOWN
Slc35b4	-0.592268	0.000597684	484.118	DOWN
Slc36a1	-0.667262	0.000211794	722.354	DOWN
Slc36a4	-0.675064	0.000629698	459.39	DOWN
Slc37a2	-1.00079	0.000152412	954.432	DOWN
Slc39a11	-0.686261	0.0193625	304.215	DOWN
Slc41a2	-1.12112	9.30785e-06	226.762	DOWN
Slc6a6	-0.607448	7.91069e-05	5616.05	DOWN
Slc7a5	-0.753608	0.000433165	664.109	DOWN
Slc7a7	-0.644691	0.0100115	283.711	DOWN
Slc7a8	-0.755477	0.00135147	624.939	DOWN
Slc9a9	-0.661203	0.0193155	771.07	DOWN
Slfn10-ps	-1.18823	0.0381087	35.4869	DOWN
Slfn9	-0.608563	0.0214923	230.314	DOWN
Slit3	-0.788265	0.00269934	673.622	DOWN
Smc2	-0.845234	0.00729414	397.197	DOWN
Smim5	-0.652567	0.0344322	227.282	DOWN
Snai1	-0.996926	1.96254e-06	282.808	DOWN
Snai2	-0.672481	0.00833846	276.03	DOWN
Snhg15	-0.660671	0.0002007	107.671	DOWN
Soat1	-0.902694	0.000375087	1194.46	DOWN
Sod3	-0.611425	0.010612	931.596	DOWN
Soga1	-0.650181	0.00860074	723.32	DOWN
Sorcs2	-0.744232	0.000881324	710.748	DOWN
Sparc	-0.616847	0.000311453	48724.2	DOWN
Spc24	-0.733872	0.0162748	190.413	DOWN
Spc25	-0.824111	0.0167118	154.323	DOWN
Spdl1	-1.04673	0.00139467	95.2229	DOWN
Specc1	-0.797066	0.00226315	372.398	DOWN
Sphk1	-0.597132	0.0255555	143.455	DOWN
Spi1	-0.685325	0.0176053	1098.35	DOWN
Spon1	-0.629138	0.0160559	763.966	DOWN
Spp1	-1.83064	2.09499e-05	3953.45	DOWN
Spta1	-1.07965	0.0149052	22.075	DOWN
Srm	-0.681764	7.91069e-05	432.948	DOWN
Srpx2	-0.905824	0.00129	1087.16	DOWN
St18	-1.68233	0.00139096	18.804	DOWN
St3gal1	-0.605056	0.000144985	1307.2	DOWN
St6gal1	-0.745988	0.00181046	468.133	DOWN
St8sia2	-0.887038	6.45076e-05	281.053	DOWN
Stab1	-1.1889	9.35009e-05	5561.5	DOWN
Stc1	-1.02846	0.00228496	63.5853	DOWN
Steap1	-0.758626	0.0398744	54.5849	DOWN
Steap2	-0.736019	0.000264193	262.843	DOWN
Stil	-1.06309	0.000616296	97.4994	DOWN
Stmn1	-0.669159	0.0398744	490.345	DOWN
Stra6l	-1.26303	0.000222782	168.574	DOWN
Stxbp2	-0.641052	0.0272347	472.509	DOWN
Sulf2	-0.781548	0.000450778	2127.89	DOWN
Susd2	-0.650142	0.0406778	320.672	DOWN
Susd3	-0.603286	0.0397646	203.157	DOWN
Susd5	-0.628902	0.0380884	63.0266	DOWN
Suv39h1	-0.652149	0.0103773	265.716	DOWN
Suv39h2	-0.660358	0.0319141	62.3293	DOWN
Syk	-0.820813	0.00372862	1358.72	DOWN
Syne3	-0.88276	0.000123502	330.735	DOWN
Syt8	-1.05063	0.00455478	93.6187	DOWN
Tacc3	-0.706853	0.0150265	445.67	DOWN
Tagln	-0.963115	8.42944e-07	1117.25	DOWN
Tagln2	-0.734164	0.0009051	2695.64	DOWN
Tax1bp3	-0.609899	0.00275603	394.411	DOWN
Tbx18	-0.693691	0.0116662	213.393	DOWN
Tbxas1	-0.689604	0.017013	396.585	DOWN
Tcf19	-0.6781	0.0325505	251.643	DOWN
Tcirg1	-0.652892	0.00162866	3015.13	DOWN
Tedc1	-1.09036	0.000868482	131.28	DOWN
Tent5c	-0.589379	0.0293269	239.345	DOWN
Tfec	-0.795749	0.0346339	84.4985	DOWN
Tfpi2	-0.72118	0.00246872	165.77	DOWN
Tfr2	-1.26386	0.000190636	26.9646	DOWN
Tgfb1i1	-0.700758	0.000165154	323.637	DOWN
Tgfbi	-0.906286	0.00162866	3677.74	DOWN
Thbs1	-1.51324	0.00679421	2792.03	DOWN
Thbs2	-1.05823	5.59613e-05	4672.67	DOWN
Tiam1	-1.0397	0.000881324	197.167	DOWN
Ticam2	-0.778107	0.00936728	85.584	DOWN
Timp1	-0.64179	0.000490668	918.954	DOWN
Tkt	-0.673263	0.0073165	1128.38	DOWN
Tlnrd1	-0.684327	0.00183031	572.745	DOWN
Tlr13	-1.04535	0.00110249	635.348	DOWN
Tlr7	-0.695023	0.0117319	519.255	DOWN
Tlr8	-0.973248	0.00223833	278.172	DOWN
Tm4sf19	-1.86098	0.00190104	32.638	DOWN
Tmem104	-0.812675	0.000728865	553.113	DOWN
Tmem106a	-0.806764	0.00389875	965.162	DOWN
Tmem119	-0.698832	0.00269934	785.592	DOWN
Tmem164	-0.723981	0.00272629	837.672	DOWN
Tmem184a	-1.87144	0.00136438	13.0016	DOWN
Tmem273	-0.781022	0.00870916	62.2911	DOWN
Tmem45a	-1.14359	0.000449239	199.638	DOWN
Tmem8	-0.68115	0.0214923	279.99	DOWN
Tmem97	-0.723628	0.001944	228.124	DOWN
Tmppe	-0.669283	0.000215051	276.703	DOWN
Tnc	-1.68113	0.00143569	8208.98	DOWN
Tnfaip8l2	-0.781482	0.00311863	386.289	DOWN
Tnfrsf11a	-1.12142	0.00099312	336.614	DOWN
Tnfrsf1b	-0.716698	0.00993956	1828.25	DOWN
Tnfrsf26	-0.854133	0.0106279	40.6044	DOWN
Tnfsf11	-0.94537	0.0161323	30.7016	DOWN
Tnn	-1.27095	0.0037294	354.894	DOWN
Top2a	-0.829091	0.00620206	1128.11	DOWN
Tpbg	-0.790142	1.66761e-05	159.147	DOWN
Tpcn2	-0.62927	0.00313265	673.221	DOWN
Tpm4	-0.787279	7.07889e-06	4185.57	DOWN
Tpx2	-0.940643	0.00374157	439.911	DOWN
Trem2	-1.06054	0.000822261	1671.18	DOWN
Trerf1	-0.629894	0.013507	307.515	DOWN
Trim14	-0.799979	0.00936057	134.59	DOWN
Trim30c	-0.868746	0.0353453	25.7153	DOWN
Trip13	-0.913873	0.0148285	107.328	DOWN
Tro	-0.621653	0.0139512	168.723	DOWN
Troap	-1.04862	0.00326648	86.95	DOWN
Trp53cor1	-0.675663	0.0492493	67.8858	DOWN
Trpm6	-1.23716	0.000756102	34.2945	DOWN
Tsku	-0.955758	7.84671e-05	334.964	DOWN
Tspan6	-0.730976	0.00504706	427.325	DOWN
Tssk6	-1.07977	0.0106279	16.576	DOWN
Tuba1a	-0.621468	0.0090341	5101.65	DOWN
Tuba1c	-0.832209	0.00018837	652.484	DOWN
Tubb2a	-0.689744	0.00319304	2182.24	DOWN
Tubb2b	-0.665609	0.00771739	1524.34	DOWN
Tubb3	-1.60794	0.000159515	131.586	DOWN
Tubb5	-0.744004	0.00117839	6679.24	DOWN
Tvp23a	-0.643387	0.0158498	54.5626	DOWN
Twf1	-0.623177	0.000209915	855.849	DOWN
Twist1	-0.705056	0.00285984	203.954	DOWN
Txndc5	-0.602116	0.000393448	3403.08	DOWN
Tyms	-0.71287	0.0182825	213.421	DOWN
Tyrobp	-0.721122	0.00877071	1806.76	DOWN
Ubash3b	-0.713132	0.00217734	321.381	DOWN
Ucp2	-0.595561	0.0258677	3722.22	DOWN
Ugdh	-0.596008	0.00136528	797.836	DOWN
Ugt1a7c	-1.07663	0.00141871	119.378	DOWN
Uhrf1	-0.911591	0.00213648	480.043	DOWN
Unc5b	-0.669544	0.00847554	543.961	DOWN
Ust	-0.747189	0.000869438	131.481	DOWN
Vasn	-0.72222	0.00326506	755.462	DOWN
Vat1	-0.743223	3.06197e-08	3129.58	DOWN
Vav1	-0.675248	0.0166366	644.03	DOWN
Vav3	-0.612411	0.00205813	255.49	DOWN
Vcan	-0.777196	7.80853e-05	1440.43	DOWN
Vdr	-1.13929	0.014825	33.3251	DOWN
Vgll3	-0.639344	1.91075e-05	396.818	DOWN
Vim	-0.793113	0.00118364	26058.9	DOWN
Vsig4	-1.27932	0.0271388	27.7526	DOWN
Vstm2b	-0.928379	0.0267121	27.5597	DOWN
Was	-0.766478	0.0133528	323.59	DOWN
Wasf1	-0.748062	0.0332846	27.4006	DOWN
Wdhd1	-0.613364	0.00286519	172.612	DOWN
Wfdc17	-0.703724	0.00405797	628.964	DOWN
Wnt2	-1.40891	0.0127947	14.7639	DOWN
Xylt1	-1.20708	6.06871e-05	248.473	DOWN
Zfp455	-0.748121	0.0180406	32.2984	DOWN
Zfp469	-0.968348	5.59525e-06	150.751	DOWN
Zfp808	-0.62857	0.046034	39.1598	DOWN
Zfyve28	-0.982173	0.000638465	51.915	DOWN
Zwilch	-1.07396	0.0114938	127.963	DOWN
Zyx	-0.592851	0.00921245	2290.88	DOWN

## Sheet: Up
gene	log2FoldChange	padj	baseMean	siglabel
0610009L18Rik	0.675219	0.00025522	134.452	UP
1110020A21Rik	1.37643	0.00311249	55.1542	UP
1190007I07Rik	0.662081	0.00391094	233.097	UP
1500026H17Rik	1.40808	0.0273932	10.1652	UP
1700012D14Rik	0.66093	0.00957744	59.0161	UP
1700018L02Rik	0.931221	0.0131831	19.3457	UP
1700066B19Rik	0.93204	0.0495865	19.0392	UP
1700093K21Rik	1.36449	0.00404606	21.7061	UP
1700119I11Rik	2.16208	0.0126581	15.0107	UP
1700120C14Rik	0.848999	0.00162073	190.329	UP
1810012K16Rik	1.02038	0.0416129	11.5933	UP
1810014B01Rik	0.674512	0.00860859	91.9234	UP
2210406O10Rik	1.15713	0.0249053	16.7447	UP
2210408F21Rik	0.835496	0.00451262	81.5613	UP
2310001H17Rik	0.647495	0.00130234	331.763	UP
2310002L09Rik	1.14306	0.00239719	609.942	UP
2310015D24Rik	0.775514	0.0271956	136.645	UP
2310016D23Rik	1.27187	0.0090978	25.1487	UP
2310020H05Rik	0.731068	0.0069097	173.874	UP
2310040G24Rik	0.978848	0.00117	678.66	UP
2310061I04Rik	0.731589	0.00128594	1008.21	UP
2310069B03Rik	1.28996	0.0367792	11.0471	UP
2310075C17Rik	1.00521	0.0238091	31.0233	UP
2610035D17Rik	0.821763	0.0312812	62.9013	UP
2610306M01Rik	0.611723	0.0200052	90.2042	UP
2700046G09Rik	0.609343	0.0288897	62.816	UP
2810455O05Rik	0.944805	0.03714	20.1012	UP
2900076A07Rik	0.679115	0.00358367	289.693	UP
2900079G21Rik	0.746363	0.0205525	59.6717	UP
3300002P13Rik	0.850096	9.38803e-05	171.601	UP
3425401B19Rik	0.976163	0.00504623	4097.81	UP
4930429F24Rik	0.674177	0.012985	502.192	UP
4930516B21Rik	0.820636	0.000101813	98.7484	UP
4930539J05Rik	1.046	0.0237986	23.1635	UP
4930544D05Rik	1.25536	0.00321483	79.5707	UP
4931431B13Rik	1.09917	0.0360925	13.3617	UP
6430571L13Rik	1.05342	0.000521082	401.953	UP
9330159F19Rik	0.68862	0.0381197	241.168	UP
9430091E24Rik	0.638212	0.0328967	168.024	UP
A330023F24Rik	0.923303	0.00218752	91.9487	UP
A330094K24Rik	1.20975	0.000190636	67.2213	UP
A430093F15Rik	0.921606	0.010034	24.709	UP
A530013C23Rik	0.795296	0.0163103	40.3972	UP
A530064N14Rik	1.10562	0.0128704	17.7601	UP
A830052D11Rik	0.717384	0.0360876	66.0638	UP
A930003A15Rik	0.912103	0.0106385	454.506	UP
A930016O22Rik	0.949953	0.00455888	1196.53	UP
Abcb4	1.50345	0.000251942	915.801	UP
Abcb7	0.698505	0.0022237	1029.37	UP
Abcd2	0.740393	0.00130088	440.905	UP
Abhd3	0.64353	0.0409039	41.256	UP
Abra	1.56816	0.0416129	1743.97	UP
Acacb	0.967681	0.00729414	2291.18	UP
Acad11	0.653415	0.00096735	499.435	UP
Acadl	0.621802	0.000509085	6959.59	UP
Acadm	0.814426	0.000145017	3141.57	UP
Acads	0.611967	0.00197108	2347.47	UP
Acadvl	0.711734	0.00366011	2264.75	UP
Ache	0.590003	0.000688964	1643.78	UP
Aco2	0.795437	0.00379888	24818.6	UP
Acot13	0.745174	0.00256631	680.546	UP
Acsl1	0.711255	0.0113757	5016.66	UP
Acss2	0.726259	0.0126692	755.125	UP
Acta1	0.867874	0.00241054	428446	UP
Actc1	0.699159	0.00274573	62875.1	UP
Actn2	0.961504	0.00533593	42713.2	UP
Actn3	0.946098	0.00127975	59657.5	UP
Actr3b	1.10037	0.00262888	67.5515	UP
Acyp2	0.94132	0.00365469	469.468	UP
Adamts20	0.776644	0.0317799	424.804	UP
Adcy2	0.758892	0.0218217	866.309	UP
Adh1	0.863182	0.00967117	213.908	UP
Adprhl1	0.745878	0.0202082	1453.62	UP
Adrb1	1.2991	0.0113757	13.7037	UP
Adsl	0.699528	0.0018395	1953.31	UP
Adssl1	0.793585	0.00504623	7482.68	UP
Afg1l	0.589446	0.00108115	207.351	UP
Agbl1	1.19022	0.0243342	95.3262	UP
Agl	0.811772	0.00193343	10534.9	UP
Agtr2	1.34389	0.0021324	132.935	UP
AI854703	0.719933	0.0131064	39.1962	UP
Aimp2	0.894501	0.00771327	778.792	UP
Ak1	0.890585	0.000187081	17860	UP
AK157302	1.34875	0.0159374	10.828	UP
Akap5	0.633188	0.0122226	57.8178	UP
Akr1b10	0.648423	0.000249932	931.463	UP
Alas1	0.645738	0.00691916	2519.62	UP
Alas2	1.53781	0.000664907	62.6145	UP
Aldh1a1	1.46412	0.00120705	411.518	UP
Aldh1a7	1.43554	0.0191847	15.3999	UP
Aldh4a1	0.953842	0.000102905	712.028	UP
Aldh5a1	0.77314	0.000771396	155.291	UP
Aldh6a1	0.670571	0.00203699	1156.65	UP
Aldoa	0.942248	0.000711023	144667	UP
Aldoart1	1.28635	5.95589e-05	57.6466	UP
Aldoart2	1.01882	0.0339869	13.5499	UP
Alkbh7	0.603539	0.000925491	259.821	UP
Alpl	1.57518	4.52617e-05	92.7203	UP
Amhr2	1.37551	0.0195537	40.9256	UP
Amot	0.745198	0.0410434	3166.39	UP
Amotl1	0.64478	0.0178303	9758.65	UP
Ampd1	0.853062	0.000746003	9131.41	UP
Amy1	1.31807	0.00119096	136.128	UP
Angptl7	1.20235	0.0217218	148.457	UP
Ank1	0.617825	0.000825945	7202.62	UP
Ankrd33b	1.04776	0.000737134	662.071	UP
Ankrd9	0.825875	0.00203699	1103.17	UP
Aox1	0.695153	0.00903669	536.255	UP
Apobec2	0.930695	0.000269612	4819.97	UP
Apol6	1.25957	0.000132765	330.708	UP
Apol7c	0.981556	0.0384681	39.5984	UP
Apoo	0.88943	0.000152412	851.271	UP
Aqp4	3.06385	3.94976e-08	46.5404	UP
Aqp7	0.609111	0.0136511	166.347	UP
Arhgap36	1.765	7.75298e-05	168.236	UP
Arhgef9	0.635865	0.00103259	159.556	UP
Arpc5l	0.66204	0.00200654	1288.5	UP
Art1	0.689278	0.0024997	4042.4	UP
Art3	0.958084	0.000282411	729.716	UP
Asb10	0.79769	0.026819	583.606	UP
Asb11	1.20306	0.00154931	349.914	UP
Asb12	0.940375	0.00541525	537.306	UP
Asb14	0.730417	0.0182825	677.115	UP
Asb15	0.66059	0.0193925	323.93	UP
Asb16	0.812672	0.000850682	898.386	UP
Asb18	0.952763	0.00184154	142.89	UP
Asb8	0.827016	0.000884344	2504.82	UP
Aspa	0.645678	0.00239125	225.218	UP
Asph	0.714162	0.0106586	5685.73	UP
Asrgl1	0.85226	0.00123463	605.889	UP
Atcayos	0.61042	0.0171226	2682.5	UP
Atg4d	0.663419	0.000435358	476.589	UP
Atl2	0.748827	0.00115901	2054.36	UP
Atp1a2	1.13338	0.00183884	24035.3	UP
Atp1a4	1.4011	0.00354742	18.3411	UP
Atp1b1	1.10372	0.000398209	2368.84	UP
Atp1b2	0.731555	0.0102547	6900.88	UP
Atp2a1	0.972756	0.00272629	211060	UP
Atp2b3	1.08063	0.00720604	270.465	UP
Atp5a1	0.743107	0.00161719	39041.7	UP
Atp5b	0.731275	0.00228496	53106.8	UP
Atp5c1	0.717973	0.000864994	9611.06	UP
Atp5d	0.697236	0.000333673	7919.48	UP
Atp5e	0.75352	0.000178622	3958.39	UP
Atp5g1	0.874278	0.000503331	5635.1	UP
Atp5g3	0.826587	0.000274338	12800	UP
Atp5h	0.699702	0.000229327	5206.96	UP
Atp5j	0.73621	0.000467967	4715.53	UP
Atp5j2	0.815485	7.84671e-05	4731.68	UP
Atp5k	0.871803	0.000876465	1522.01	UP
Atp5md	0.813434	0.000245872	3071.52	UP
Atp5mpl	0.845416	0.000161055	3077.23	UP
Atp5o	0.665614	0.0024997	9257.83	UP
Atp5pb	0.802965	0.000509969	11079.3	UP
Atp5pb-ps	0.927868	0.0258677	33.6373	UP
Atp6v0e2	1.13803	0.000174374	361.952	UP
Atpaf1	0.604483	0.0108953	538.74	UP
AW112010	0.647485	0.0392021	466.037	UP
B230118H07Rik	0.70811	0.000237858	462.703	UP
B330016D10Rik	0.761472	0.000598534	123.737	UP
B3galt2	0.911183	0.00286519	307.367	UP
B4galnt3	1.36969	0.0039249	47.2118	UP
BB218582	0.912512	0.00784858	41.5818	UP
BC006965	1.55691	0.00377929	17.904	UP
BC023105	2.12416	1.56473e-06	279.582	UP
Bcl11b	1.21715	0.0137285	26.8639	UP
Bcl2a1d	0.799028	0.0154509	55.8156	UP
Bcl2l14	1.05487	0.0323935	28.5181	UP
Bdh1	1.57046	0.0191511	45.2557	UP
Bola3	0.849352	0.000339228	998.143	UP
Bpgm	0.707744	0.000867862	664.837	UP
Bves	0.63418	0.0218217	1149.07	UP
C1qtnf4	0.956908	0.00204691	69.3063	UP
C1qtnf9	0.635493	0.00665477	307.055	UP
C2cd2	0.686506	0.0220224	944.69	UP
C78197	1.38374	0.0193814	20.3584	UP
Cacna2d1	0.662893	0.011964	6394.69	UP
Cacnb1	0.594762	0.0116067	4164.79	UP
Cacng1	0.613377	0.00914592	8636.05	UP
Cacng6	0.585886	0.000171742	1868.92	UP
Calr3	0.75082	0.0486444	44.2882	UP
Camk2a	0.674178	0.00294482	3623.8	UP
Camk2b	0.853316	0.00795045	7230.69	UP
Camta1	0.655685	0.0282468	491.372	UP
Car14	2.11181	5.58441e-05	77.8891	UP
Car2	0.795263	0.0022237	98.4525	UP
Car3	1.46821	0.000300871	18944.6	UP
Carnmt1	1.02128	0.000419766	637.658	UP
Casq1	1.11406	0.000187081	47869	UP
Catsper4	0.854637	0.019161	40.1234	UP
Ccdc189	0.870903	0.0014737	75.875	UP
Ccdc69	0.65207	0.000182958	215.3	UP
Ccdc85a	1.00297	0.00480857	83.6717	UP
Ccdc91	0.590967	0.000463549	836.084	UP
Ccl27a	0.664513	0.00465893	219.717	UP
Ccl5	0.923004	0.0118059	284.734	UP
Ccng1	0.69331	0.00279333	8891.95	UP
Cd226	1.34113	0.00901403	16.4042	UP
Cd247	0.704318	0.0336	66.3154	UP
Cd24a	1.45347	2.745e-05	1761.44	UP
Cd55	0.852273	0.00627043	1599.68	UP
Cd59a	0.885785	0.000520716	347.926	UP
Cdc14a	0.699323	0.00334346	245.262	UP
Cdc34	0.611595	0.00341951	3982.95	UP
Cdh4	1.27847	0.0114484	39.0301	UP
Cdhr3	0.990299	0.0124086	49.2514	UP
Cdkl2	0.732133	0.00277971	147.507	UP
Cdnf	1.15894	4.55362e-05	397.702	UP
Cecr2	0.732044	0.0257677	381.507	UP
Cenpv	0.819299	0.000282411	204.97	UP
Cfap70	0.93723	0.0384583	33.3541	UP
Cfl2	0.619935	0.0134312	12416.6	UP
Chac1	1.29209	0.0290451	87.3049	UP
Chac2	0.633134	0.0355673	156.844	UP
Chad	0.769526	0.00745314	34.2782	UP
Chchd10	0.987967	0.00021598	4558.91	UP
Chchd3	0.779269	0.000955668	3176.28	UP
Chchd7	0.625662	0.000375087	315.591	UP
Chpt1	0.636543	0.00846892	1476.24	UP
Chrne	1.28324	7.91069e-05	375.559	UP
Cib2	1.15237	8.63147e-05	436.674	UP
Cisd1	0.871117	0.000664907	1765.36	UP
Cisd3	0.752587	0.000665909	856.619	UP
Cited4	1.00796	2.14065e-05	461.574	UP
Ckm	1.04605	0.000666793	91911.7	UP
Ckmt2	1.59047	1.70783e-06	6468.72	UP
Clcn1	0.882194	0.00423423	2051.24	UP
Clec18a	1.16199	0.00955845	17.8429	UP
Clec9a	0.826922	0.00189854	87.1705	UP
Clic5	1.42347	0.00664916	1936.29	UP
Clip1	0.641831	0.0366	3839.51	UP
Clybl	0.711273	0.000675573	923.9	UP
Cmss1	0.662408	0.000220141	194.61	UP
Cmya5	0.73052	0.0186756	19800.8	UP
Col22a1	0.874363	0.00813232	124.183	UP
Coq10a	1.10401	0.00207089	3424.95	UP
Coq5	0.819647	0.00120133	1692.43	UP
Coq7	0.808277	0.000232632	961.633	UP
Coq8a	0.87374	0.0022245	6862.98	UP
Coq9	0.927604	0.000748631	4255.98	UP
Cox11	0.833232	0.000198536	208.457	UP
Cox14	0.701358	0.000269612	2049.4	UP
Cox4i1	0.631729	0.000761913	11802.4	UP
Cox5a	0.889001	0.0002007	3964.09	UP
Cox5b	0.754882	0.000494816	6344.33	UP
Cox5b-ps	1.04132	7.91069e-05	74.1909	UP
Cox6a2	1.0306	0.000556645	6222.36	UP
Cox6b1	0.713899	0.000434191	5740.32	UP
Cox6c	0.730511	0.00123442	4882.72	UP
Cox7a1	1.39435	1.86352e-05	1806.69	UP
Cox7b	0.740974	0.000884344	4867.46	UP
Cox7c	0.862882	0.00103259	3676.34	UP
Cox8b	1.26285	0.000182958	1807.93	UP
Cpe	1.35608	5.30613e-05	2148.26	UP
Cpeb1os1	1.07804	0.00565787	31.6919	UP
Cpeb3	0.830804	0.00702678	943.805	UP
Cpne7	1.07359	0.00944989	51.1017	UP
Crat	0.596069	0.00858721	4209.71	UP
Crhr2	0.650615	0.025939	542.765	UP
Crispld1	0.848435	0.0340282	35.5062	UP
Crybb1	1.45491	0.00100471	46.8598	UP
Crym	1.13336	0.0130965	35.6875	UP
Cs	0.824801	0.00162866	13799.8	UP
Cst6	1.2688	0.00525773	149.71	UP
Ctf1	0.694713	0.0134284	138.061	UP
Ctla4	2.01404	0.00239022	13.9032	UP
Ctnna3	0.774618	0.0325722	137.902	UP
Cuedc1	0.637017	0.000949612	1796.88	UP
Cxcl9	0.991507	0.0185188	645.268	UP
Cyc1	0.84285	0.000226984	7527.12	UP
Cycs	0.92395	0.000393448	1115	UP
Cyp2u1	0.779285	0.0358093	93.7394	UP
Cyp4f39	2.92318	0.000129553	11.1525	UP
Cystm1	1.12049	0.00172347	1426.3	UP
D530033B14Rik	1.51191	0.0334509	10.4436	UP
D830039M14Rik	1.00385	0.00029053	72.6981	UP
Dand5	0.595081	0.00796447	143.406	UP
Dbp	0.724747	0.000120605	1015.69	UP
Dcaf6	0.670236	0.0037182	2397.97	UP
Ddit4l	0.913872	0.0104644	3196.79	UP
Ddo	1.04389	0.000601755	322.605	UP
Decr1	0.593992	0.000152412	1200.29	UP
Des	0.695633	0.0172031	107276	UP
Dffa	0.800475	0.00368795	1326.03	UP
Dgat2	0.796222	0.0008065	285.565	UP
Dhrs11	0.981808	0.00244258	580.476	UP
Dhrs13	0.600784	0.012139	62.7447	UP
Dhrs7c	0.636484	5.10393e-05	1977.76	UP
Dlat	0.84474	0.00263254	5222.06	UP
Dld	0.7202	0.00210671	5463.14	UP
Dlk1	0.811669	0.00690092	555.563	UP
Dnaja3	0.702862	0.0015357	2272.39	UP
Dnajb5	0.698634	0.0300747	1874.81	UP
Dnajc12	0.767579	0.000445635	251.123	UP
Dnajc27	0.805971	0.00817444	644.885	UP
Dnajc28	0.793971	0.00219348	260.692	UP
Dnajc30	0.606601	0.000503331	267.77	UP
Dpf3	0.653031	0.011027	157.937	UP
Drc3	0.885085	0.0304628	62.2315	UP
Dtna	0.7663	0.00130721	1972.44	UP
Dupd1	1.52596	4.52617e-05	302.107	UP
Dusp23	0.746314	0.000207776	419.006	UP
Dusp26	1.84916	0.00491722	63.9412	UP
Dusp28	0.701752	0.00217569	339.528	UP
Dynll2	0.679705	0.0021324	5018.25	UP
Dyrk1b	0.593555	0.0137249	1662.02	UP
Echdc3	1.012	0.000170237	92.0967	UP
Eci1	0.851838	0.00034042	1102.16	UP
Ecsit	0.739694	0.000441201	965.369	UP
Eef1a2	1.27615	7.9547e-05	16311.7	UP
Efcab2	0.68664	0.010999	184.121	UP
Efcab6	1.35933	4.00909e-05	40.3353	UP
Egf	0.918018	0.00330896	166.083	UP
Emc9	0.61975	0.000428389	524.881	UP
Endog	0.738178	0.00729739	330.764	UP
Eno3	0.995068	0.000383027	96113.1	UP
Enpp4	0.80733	0.000108508	1053.88	UP
Epdr1	0.912419	0.000590955	1425.73	UP
Ephx2	0.862742	4.49262e-05	152.314	UP
Epm2a	0.645014	0.00896877	931.229	UP
Esrrg	1.18929	0.0127063	340.287	UP
Etfa	0.644019	0.000876465	3016.64	UP
Etfb	0.713066	0.000600342	222.356	UP
Etfdh	0.682222	0.0022237	1926.78	UP
Extl1	0.958031	0.000209707	800.282	UP
F830016B08Rik	1.71211	0.0002007	145.246	UP
Faah	1.41936	0.00921629	24.8974	UP
Fabp3	1.02834	0.000109413	4425.28	UP
Fabp3-ps1	1.25606	0.00334401	41.0224	UP
Fads6	0.624984	0.0469365	182.123	UP
Fahd1	0.817779	0.000973388	677.525	UP
Fam131a	1.0038	0.000161055	747.425	UP
Fam189a2	0.691567	0.00112792	381.113	UP
Fam210a	0.600517	0.00771739	1674.69	UP
Fam241b	1.01305	0.023658	13.7539	UP
Fam57b	1.57522	4.00909e-05	805.034	UP
Fbp2	1.00121	0.00102882	178.597	UP
Fbxo32	0.809453	0.0293501	2007.5	UP
Fbxo40	1.35134	0.0141681	3009.2	UP
Fbxw10	1.06777	0.0140549	75.4409	UP
Fdx1	0.788397	0.000869438	401.703	UP
Fem1a	0.65532	0.00383521	6292.6	UP
Fer1l6	0.982073	0.0342379	21.7092	UP
Fgf6	1.5484	0.000725873	89.0141	UP
Fh1	0.71367	0.000752419	3715.47	UP
Fhl3	0.687453	0.0103891	2307.65	UP
Fhod3	0.663648	0.0210082	1341.51	UP
Fitm1	0.959967	0.000780347	1731.37	UP
Fitm2	0.755579	0.00228496	1539.06	UP
Fmc1	0.975305	0.000302505	305.494	UP
Fmo2	1.13262	0.0183569	112.689	UP
Foxo6os	0.935354	0.00231452	712.286	UP
Frat1	0.587606	0.0355678	92.0402	UP
Frat2	1.13924	0.000167851	280.212	UP
Frzb	1.4669	1.02926e-08	121.81	UP
Fsd2	0.900576	0.00373048	3998.44	UP
Fuom	0.852906	0.000556645	210.702	UP
Fxyd1	1.01443	0.000520293	2721.13	UP
Fxyd7	1.04518	0.00716414	31.1994	UP
Fyco1	0.618841	0.0359981	4831.02	UP
Fzd10	0.929115	0.035636	213.745	UP
Fzd10os	1.02138	0.024544	142.639	UP
Gadl1	0.743962	0.0052692	322.566	UP
Galt	0.638465	0.000187793	435.389	UP
Gapdh	0.824907	0.00117125	58891.6	UP
Gata3	1.06492	0.0387995	19.6019	UP
Gatd3a	0.741146	0.000539239	2037	UP
Gbe1	1.06161	0.00130721	954.896	UP
Gbp10	1.35284	0.0329709	285.664	UP
Gbp4	0.6248	0.00637115	475.384	UP
Gbp6	0.81454	0.0367792	176.474	UP
Gdap1	1.28631	1.83576e-05	119.022	UP
Gfm1	0.677548	0.00245724	2116.83	UP
Gfm2	0.607766	0.0031564	1324.31	UP
Ggnbp1	0.76445	0.00261171	354.999	UP
Gimap3	1.07722	0.0134284	205.232	UP
Gimap7	1.28532	0.0249053	28.4003	UP
Glt28d2	0.918532	0.00219515	132.974	UP
Gm10221	0.74085	0.0423865	23.9488	UP
Gm10222	1.23465	0.00253452	40.1305	UP
Gm10297	1.26661	0.0130522	15.6967	UP
Gm10359	1.12944	0.0496306	16.5276	UP
Gm10925	0.808089	0.00259103	258.601	UP
Gm11407	0.770653	0.0411614	31.8376	UP
Gm11408	1.10247	0.0216554	19.0393	UP
Gm11451	0.600616	0.00456575	183.776	UP
Gm11613	0.983241	1.83576e-05	231.329	UP
Gm11716	1.03958	0.00201822	69.9989	UP
Gm12002	1.24357	0.0073165	26.3289	UP
Gm12070	1.55977	0.00395189	34.1952	UP
Gm12185	1.13888	0.0239819	84.9671	UP
Gm12319	0.791987	0.00335568	360.582	UP
Gm12669	1.14501	0.0193796	15.9425	UP
Gm13292	1.40916	0.0325662	10.2533	UP
Gm13339	1.28295	0.00185643	24.9321	UP
Gm13340	0.885568	0.000812806	874.025	UP
Gm13341	0.92227	0.000266918	366.175	UP
Gm13394	2.84902	0.0114102	28.7925	UP
Gm13772	1.3938	0.00768825	12.4155	UP
Gm13943	1.05303	0.00580269	128.09	UP
Gm14539	1.08585	0.00101536	35.2585	UP
Gm15179	0.848582	0.0118496	176.707	UP
Gm15417	0.792919	0.00214915	211.984	UP
Gm15510	0.871649	0.0206709	52.3483	UP
Gm15543	2.07945	0.0270956	13.953	UP
Gm15675	0.859527	0.00674403	711.027	UP
Gm15756	2.19728	0.00188265	12.6466	UP
Gm15788	0.921514	0.0371154	14.3192	UP
Gm16124	1.05991	7.1479e-06	59.709	UP
Gm16201	0.72184	0.0135847	34.4533	UP
Gm17056	1.13813	0.0114938	28.5097	UP
Gm17224	0.968119	0.00314804	154.207	UP
Gm20743	1.01994	0.0308294	22.1802	UP
Gm21992	0.593415	0.0315405	55.2843	UP
Gm26512	1.15893	0.0156819	25.1966	UP
Gm2830	0.652677	0.00683294	312.292	UP
Gm28437	0.88073	0.000923826	244.695	UP
Gm28438	0.644232	0.0474277	45.0134	UP
Gm28439	0.869036	0.0138034	152.453	UP
Gm28661	0.69448	0.00674403	317.928	UP
Gm29216	1.01837	9.68031e-05	195.895	UP
Gm29773	0.9038	0.0312016	742.998	UP
Gm30075	1.233	0.02631	14.2592	UP
Gm31024	0.716979	0.0389667	29.3705	UP
Gm32200	1.39581	0.0193211	12.8171	UP
Gm32352	1.45378	0.0153293	12.1706	UP
Gm32389	1.25692	0.0490203	12.8931	UP
Gm37435	0.89346	0.0330148	43.3924	UP
Gm37691	0.860101	0.00139127	76.6168	UP
Gm37759	0.803658	0.0178068	74.5076	UP
Gm37829	0.982876	0.00169118	835.563	UP
Gm40123	1.13438	0.00956789	26.4704	UP
Gm42790	0.942502	0.00771843	61.8741	UP
Gm42984	0.909263	0.0253345	27.4795	UP
Gm43063	0.891985	0.000152412	247.039	UP
Gm43413	0.85962	0.0406864	28.4661	UP
Gm43797	1.60034	0.00117775	31.5581	UP
Gm44386	2.42042	5.16724e-06	36.9749	UP
Gm44421	1.44845	0.00285358	24.7838	UP
Gm44646	1.06526	0.00277971	41.2354	UP
Gm44698	0.595621	0.0361401	70.8537	UP
Gm45495	0.634689	0.0257168	46.8703	UP
Gm45769	0.819863	0.00317574	86.2858	UP
Gm4691	1.44363	0.0269315	12.9731	UP
Gm47854	1.92899	0.00863613	10.4739	UP
Gm4792	1.83442	0.00603532	21.6693	UP
Gm4841	2.55551	0.00128594	293.797	UP
Gm5105	0.961516	0.0190047	28.3548	UP
Gm5111	1.25404	0.0156045	16.7937	UP
Gm5113	0.595159	0.0260217	286.562	UP
Gm5436	0.882555	0.0434113	15.4546	UP
Gm5559	1.02125	0.0295582	17.5848	UP
Gm572	0.855229	0.00377449	100.468	UP
Gm5737	2.30613	7.08375e-05	12.2314	UP
Gm5860	2.00737	0.00137864	11.5842	UP
Gm6123	1.04173	0.0132435	16.9801	UP
Gm6560	0.67741	0.0211093	143.95	UP
Gm6939	0.971901	0.0174875	15.2335	UP
Gm8424	1.95684	0.00367554	20.2814	UP
Gm9796	1.30403	0.00844692	13.2857	UP
Gmpr	0.97943	0.000147333	1415.29	UP
Gnb5	0.655906	0.00502478	437.158	UP
Golga4	0.642663	0.0476507	6107.36	UP
Golga7b	1.02817	0.00163821	96.5313	UP
Got1	1.10804	0.000155777	3398.29	UP
Got2	0.899596	0.0015135	6524.14	UP
Gpam	0.6546	0.0197891	2548.74	UP
Gpcpd1	0.588459	0.000142904	1354.61	UP
Gpd1	0.974682	0.000592117	5392.76	UP
Gpd2	0.805557	0.00663493	1388.64	UP
Gpi-ps	0.800941	0.00641281	52.6809	UP
Gpi1	0.587271	0.00357989	17751.6	UP
Gpt	0.847576	0.000111467	789.257	UP
Grb14	0.958863	0.000635636	363.113	UP
Grpel1	0.613269	0.000865124	1469.99	UP
Grsf1	0.599596	0.0019961	2696.98	UP
Gsta4	0.903583	0.0153199	121.527	UP
Gstk1	0.655133	0.000151725	237.216	UP
Gstp2	0.635621	0.00227459	478.899	UP
Gyg	0.703719	0.00316947	4931.75	UP
Gys1	0.772142	0.00749807	7213.7	UP
Gzmk	1.34352	0.0250869	24.8168	UP
H1f2	1.21693	0.000170237	4151.56	UP
H1f4	1.23058	0.0015135	89.6509	UP
H2-Q6	0.684883	0.0132414	1176.3	UP
H2bc6	1.36902	0.00018837	214.232	UP
H3c15	1.28828	0.00955265	37.4952	UP
H4c8	1.27825	0.000386035	112.729	UP
H4c9	0.5884	0.0327355	110.37	UP
Hacd1	0.607919	0.00342518	2435.81	UP
Hadh	0.710503	0.000114723	2865.01	UP
Hadhb	0.737091	0.00298514	3349.97	UP
Hba-a1	1.47887	0.000737134	656.987	UP
Hba-a2	1.35657	0.0146455	70.7575	UP
Hbb-bs	1.52316	0.000449495	916.203	UP
Hbb-bt	1.59913	0.0037294	94.5339	UP
Hcfc1r1	0.696208	0.000114723	1772.86	UP
Hcn2	0.776504	0.0180007	51.6407	UP
Hdhd5	0.616078	0.00196234	626.878	UP
Herc3	0.782065	0.00863613	1428.87	UP
Hhatl	0.798061	0.0208693	2648.41	UP
Hibadh	0.672449	0.00228496	2252.99	UP
Hibch	0.672408	0.000277921	616.704	UP
Higd1a	0.683947	0.00148147	1184.51	UP
Hint3	0.76282	8.77397e-05	282.256	UP
Hjv	0.672436	0.000169881	5794.35	UP
Hk2	1.1832	0.0336226	3462.66	UP
Hoga1	0.743095	0.0269073	96.225	UP
Homer1	0.731842	0.0239699	810.786	UP
Hook1	0.797896	0.00273675	272.724	UP
Hoxc10	0.622925	0.00783812	751.336	UP
Hpdl	0.847995	0.0228703	54.5106	UP
Hrc	0.966897	0.000672215	15848.7	UP
Hs3st5	2.11979	0.0232885	12.0893	UP
Hsdl2	0.683727	0.00138071	939.494	UP
Hspa1l	0.848153	0.0255555	50.4213	UP
Hspb6	1.57979	0.0147241	10810.9	UP
Hypk	0.655184	0.0403029	145.896	UP
Icos	1.3118	0.0297086	20.1065	UP
Ide	0.695198	0.00319227	5209.15	UP
Idh3a	0.854135	0.000776494	9157.32	UP
Idh3b	0.751804	0.00169764	5519.95	UP
Idh3g	0.658448	0.00293184	4231.72	UP
Ighg2c	1.19121	0.0310763	46.549	UP
Ighm	1.19773	0.0276222	1317.3	UP
Ighv1-53	2.85737	0.00799192	12.701	UP
Igkc	2.23535	0.0167084	338.814	UP
Igkv10-96	3.61966	0.00429736	11.59	UP
Igkv3-2	3.45839	0.0385213	44.1364	UP
Iglc1	3.08738	0.00461861	13.911	UP
Igsf1	0.96583	0.0167862	31.7404	UP
Il12a	1.03022	0.017248	20.7395	UP
Il2ra	1.09842	0.0107345	29.0227	UP
Immp2l	0.594131	0.0483433	110.74	UP
Immt	0.674008	0.0052702	5382.54	UP
Inmt	1.40933	0.00607633	13.9901	UP
Inpp5j	1.52043	0.000552282	60.793	UP
Ip6k3	0.967968	0.0018385	1246.22	UP
Iqcg	0.871861	0.00634174	31.894	UP
Irx3	0.824344	0.0291792	121.794	UP
Irx3os	1.31345	0.00647573	18.6848	UP
Isca1	0.718341	0.00129037	2623.24	UP
Itm2a	0.621916	0.00341515	11393.6	UP
Ivd	0.643076	0.000764553	1943.97	UP
Jchain	1.38412	0.0143875	45.3696	UP
Jph1	0.785587	0.0004618	5103.03	UP
Jph2	0.78358	0.00270102	10738.4	UP
Jsrp1	0.731651	0.00162866	4432.61	UP
Kcna7	1.46375	0.00783812	660.884	UP
Kcnc1	1.06611	0.00769279	2915.79	UP
Kcnc3	0.66705	0.0433567	137.189	UP
Kcnc4	1.01494	0.0210457	389.291	UP
Kcng4	2.71067	0.000192798	40.7304	UP
Kcnip2	1.39855	0.0052351	12.3705	UP
Kcnj11	0.763812	0.0202256	1217.75	UP
Kcnj12	0.868747	0.000582791	289.346	UP
Kcnj2	0.64729	0.0462245	661.508	UP
Kcnn1	0.798451	0.000665909	141.487	UP
Kcnn2	1.50611	0.00970145	19.1884	UP
Kif1b	0.624311	0.0252119	10593.4	UP
Klf15	0.981029	0.0141735	269.457	UP
Klf9	0.729128	0.0371167	1529.37	UP
Klhdc1	0.750426	0.00240645	216.511	UP
Klhl10	1.04669	0.00799227	22.831	UP
Klhl30	0.883541	0.033235	2373.27	UP
Klhl31	0.67214	0.00319304	5812.74	UP
Klhl33	1.20398	0.00312762	335.823	UP
Klhl41	0.635075	0.031055	24920.4	UP
Klra13-ps	1.06428	0.0205525	84.5499	UP
Klra8	1.51269	0.0280576	38.197	UP
Klri2	1.04469	0.0284742	43.7354	UP
Krba1	0.676677	0.00589204	986.282	UP
Krt222	0.95366	0.0088714	23.0392	UP
Krt8	1.07874	0.0199967	158.989	UP
Ky	0.746827	0.000422004	2194.45	UP
Kyat1	0.745339	0.00239511	374.077	UP
L2hgdh	0.788699	0.00559316	479.827	UP
Larp1b	0.889438	0.00129037	769.224	UP
Lat	1.02328	0.0228714	71.087	UP
Lbx1	0.678711	0.00188598	760.783	UP
Ldb3	0.815397	0.00979516	23679.5	UP
Ldha	0.776474	0.000706069	43775.5	UP
Ldha-ps2	0.826431	0.0448171	19.9886	UP
Ldhb	0.655287	0.00246834	1003.72	UP
Ldhd	1.32016	0.000868823	346.971	UP
Letm1	0.610165	0.00440361	1491.97	UP
Lgalsl	0.730639	0.00646783	478.824	UP
Lin28a	0.714236	0.0229231	34.6055	UP
Lingo3	1.03142	0.0033714	165.156	UP
Lmod2	0.752542	0.0226761	6389.8	UP
Lonrf2	0.721428	0.0187704	41.785	UP
Lrp11	0.622728	0.00563	210.302	UP
Lrp2bp	0.882369	0.00279333	60.0195	UP
Lrpprc	0.604106	0.0119148	2483.61	UP
Lrrc20	0.693856	0.00167425	1179.85	UP
Lrrc24	0.728301	0.0014815	451.103	UP
Lrrc30	0.796207	0.00321956	1133.82	UP
Lrrc36	1.15799	0.00970342	13.5874	UP
Lrrc38	0.791022	0.00212046	165.225	UP
Lrrc39	0.759302	0.00245724	912.925	UP
Lrrc55	0.68142	0.0239819	34.5432	UP
Lrtm1	0.838018	0.014603	1409.11	UP
Lrtm2	1.18037	0.031282	33.0078	UP
Lsmem1	0.85438	0.000190636	240.382	UP
Lsmem2	1.03784	0.0143348	205.577	UP
Ltb	0.963168	0.0416516	80.7493	UP
Lurap1	0.640872	0.0176809	158.2	UP
Ly6h	0.971294	0.00754594	77.329	UP
Lynx1	1.19378	0.000633507	2008.92	UP
Macrod1	0.715121	0.00204691	2811.11	UP
Macrod2	0.631708	0.0205902	99.9792	UP
Mafa	0.599041	0.0131633	1306.43	UP
Magix	0.709776	0.000112407	100.545	UP
Map1lc3a	1.00955	0.000721125	7148.85	UP
Map2k3	0.65357	0.00225722	2067.11	UP
Map2k3os	0.612047	0.0422523	68.1186	UP
Map2k6	0.722059	0.00339122	241.715	UP
Mapk12	0.774582	0.00195813	2587.78	UP
Mb	1.20305	0.000259997	12849	UP
Mcee	0.604806	0.00148835	346.75	UP
Mcrip2	1.07456	5.84857e-05	532.562	UP
Mdfi	0.623877	0.0406271	605.768	UP
Mdh1	0.947816	7.80853e-05	8176.75	UP
Mdh2	0.745359	0.00130721	12301.6	UP
Me3	0.990378	0.000923826	393.937	UP
Meg3	0.735572	0.00354962	14056.6	UP
Mettl11b	1.23669	0.00410098	210.517	UP
Mettl21e	1.92929	4.767e-05	64.0836	UP
Mettl22	0.653971	0.00665939	655.276	UP
Mettl26	0.593812	0.0176857	329.043	UP
Mfn1	0.711352	0.00442208	2201.38	UP
Mfn2	0.754115	0.00609388	7228.84	UP
Mfsd4b1	1.07263	0.0184563	66.4785	UP
Mgst3	0.768828	0.0013929	1279.22	UP
Micu3	0.641277	0.00914592	244.625	UP
Mief2	0.745441	0.00408236	2249.32	UP
Mipep	0.644682	0.000777051	559.123	UP
Mir133a-1hg	0.840108	3.69323e-05	161.66	UP
Mir133a-2	0.82764	0.0172459	430.332	UP
Mir1b	0.658152	0.0106986	101.514	UP
Mirg	0.909714	0.014825	575.075	UP
Misp3	0.882792	0.00652283	62.858	UP
Mlf1	1.45831	2.97675e-05	657.082	UP
Mlip	0.663402	0.0153353	1852.58	UP
Mllt11	0.606165	0.0159659	838.636	UP
Mlycd	0.640251	0.00242114	1288.09	UP
Mmachc	0.587906	0.00227459	527.16	UP
Mmut	0.630078	0.00455304	942.12	UP
Mpc1	0.832945	0.00309631	930.465	UP
Mpc1-ps	1.0787	5.45569e-05	226.43	UP
Mpc2	0.935535	0.000152412	1541.77	UP
Mpped2	1.06718	0.0115759	34.5794	UP
Mreg	1.08765	0.0037294	329.028	UP
Mrpl12	0.643924	0.00331433	1363.52	UP
Mrpl2	0.637577	0.00108249	1224.02	UP
Mrpl42	0.831722	0.000113476	1467.51	UP
Mrpl47	0.595182	0.0086626	478.414	UP
Mrpl51	0.731128	0.000527446	1995.85	UP
Mrps23	0.648493	0.000308776	1588.45	UP
Mrps28	0.646437	0.00129037	523.758	UP
Mrps36	0.648733	0.00295544	444.573	UP
Ms4a4b	0.934255	0.0129091	236.54	UP
Msrb1	0.778656	0.000156922	2206.46	UP
Mstn	0.831026	0.00349813	337.433	UP
mt-Atp6	0.816316	0.00226177	247.049	UP
mt-Co1	0.672763	0.00847554	343849	UP
mt-Co2	0.902086	0.000378887	393.485	UP
mt-Co3	0.78401	0.00120068	539.007	UP
mt-Cytb	0.786517	0.00303633	154243	UP
mt-Nd1	0.842959	0.00120806	126335	UP
mt-Nd2	0.895654	0.00178405	55728	UP
mt-Nd4	0.796335	0.00247717	67153.2	UP
mt-Nd4l	0.615814	0.00826306	73.1691	UP
mt-Nd5	0.737926	0.0115423	116583	UP
mt-Nd6	0.885391	0.000545473	42672.4	UP
mt-Rnr1	0.804719	0.000223546	10064.2	UP
mt-Rnr2	0.928508	0.000413454	17473.3	UP
mt-Tc	0.890244	0.00155871	626.426	UP
mt-Te	0.819311	0.022925	247.086	UP
mt-Tl1	0.855211	0.0150273	77.0055	UP
mt-Tn	1.08098	0.000537336	896.3	UP
mt-Tp	0.734517	0.00571993	1788.33	UP
mt-Tr	0.803871	0.0407963	41.1222	UP
mt-Ts2	1.01247	0.00282383	94.3723	UP
Mt3	0.872798	0.00144426	173.227	UP
Mterf2	0.747826	5.98109e-05	297.669	UP
Mtfp1	1.19127	0.000161086	564.067	UP
Mtln	0.738053	0.00390851	396.19	UP
Mtres1	0.824741	0.000209915	1029.42	UP
Muc4	1.40683	0.020583	26.9847	UP
Mup20	4.16505	0.0331763	31.4094	UP
Myadml2	1.2	7.80853e-05	666.201	UP
Myb	0.941372	0.0428414	17.6863	UP
Mybpc1	0.877875	0.00543243	72320.7	UP
Mybpc2	1.54787	0.00298514	24348.4	UP
Mybphl	2.4565	2.25251e-05	20.391	UP
Myf6	0.660859	0.0258677	3372.08	UP
Myh1	1.41514	0.0121989	224831	UP
Myh14	1.13477	0.000964857	385.029	UP
Myh4	0.940729	0.00399667	382267	UP
Myhas	0.975115	0.00197858	683.942	UP
Myl1	0.929809	0.000428389	159156	UP
Myl3	1.28984	0.000924083	55.4268	UP
Mylk2	1.27814	3.14994e-05	4493.89	UP
Mylk4	1.65144	1.54381e-05	1553.28	UP
Mylpf	1.01423	0.00028959	156904	UP
Myo5c	1.83797	5.97754e-07	68.0276	UP
Myom1	0.915048	0.00277629	19425.4	UP
Myom2	0.782065	0.00223115	27758.2	UP
Myot	1.32084	0.000675573	11245	UP
Myoz1	0.99269	0.000174374	22119.6	UP
Myoz3	1.20289	0.000732964	844.461	UP
Mypn	0.61446	0.0212234	6507.2	UP
NA	1.09015	0.000304868	176.186	UP
NA	1.09971	0.00235368	37.7341	UP
NA	0.905187	0.0026249	853.868	UP
NA	0.747611	0.00306852	162.816	UP
NA	0.657804	0.00762396	52.7561	UP
NA	0.848937	0.0212346	38.336	UP
NA	0.823894	0.034318	26.4368	UP
Nctc1	0.673489	0.0217171	2391.33	UP
Ndrg2	1.17279	0.000526207	16262.9	UP
Ndufa1	0.72739	0.00329225	854.543	UP
Ndufa10	0.671076	0.00169992	5288.99	UP
Ndufa11	0.74584	0.00154288	2192.48	UP
Ndufa12	0.790496	0.00186587	1997.85	UP
Ndufa13	0.718787	0.000196018	2792.4	UP
Ndufa2	0.663774	0.000954217	1944.62	UP
Ndufa3	0.700398	0.00160958	1069.34	UP
Ndufa4	0.837813	0.000409695	4480.08	UP
Ndufa5	0.837159	0.000213786	2488.03	UP
Ndufa6	0.716379	0.000615658	2246.52	UP
Ndufa8	0.737182	0.00128418	2640.33	UP
Ndufa9	0.700106	0.00227688	3443.48	UP
Ndufab1	0.78469	0.000209915	2775.92	UP
Ndufab1-ps	1.19993	0.0406898	11.503	UP
Ndufaf1	0.755013	0.00272953	1051.46	UP
Ndufaf5	0.687339	0.00464953	353.81	UP
Ndufaf6	0.929977	8.63147e-05	245.861	UP
Ndufb10	0.923266	0.00012056	4433.35	UP
Ndufb11	0.747157	5.81055e-05	3160.79	UP
Ndufb3	0.759328	0.00138221	1910.56	UP
Ndufb4	0.731508	0.000747931	298.616	UP
Ndufb5	0.739321	0.000508754	2461.35	UP
Ndufb6	0.7492	0.000237591	1375.87	UP
Ndufb7	0.689111	8.32328e-05	2844.57	UP
Ndufb8	0.725621	0.00193343	2926.37	UP
Ndufb9	0.834015	0.000215573	5164.37	UP
Ndufc1	0.763304	0.000331554	1318.38	UP
Ndufc2	0.595737	0.00313265	1646.14	UP
Ndufs1	0.75924	0.0022237	6839.34	UP
Ndufs2	0.750878	0.000706069	9821.13	UP
Ndufs3	0.837047	4.00909e-05	3568.25	UP
Ndufs4	0.781477	0.0002007	2280.9	UP
Ndufs5	0.641744	0.00199827	2152.53	UP
Ndufs6	0.734146	0.000404625	1345.1	UP
Ndufs7	0.909399	0.000166862	2795.5	UP
Ndufs8	0.594608	0.00535428	2108.83	UP
Ndufv1	0.747564	0.00143791	6347.44	UP
Ndufv2	0.846335	0.000152412	4566.25	UP
Neu2	1.08549	0.00460226	202.688	UP
Nexn	0.638011	0.0234153	7408.79	UP
Nfs1	0.613596	0.003842	1290.59	UP
Nipsnap2	0.876361	0.00226539	8649.3	UP
Nkiras1	0.85529	0.00105909	558.502	UP
Nog	0.805392	0.01962	88.3161	UP
Nol3	0.858064	0.000538258	1643.52	UP
Notum	1.27666	0.0168831	16.7143	UP
Npc1l1	1.38082	0.0228914	27.3618	UP
Nr1d1	0.691216	0.0164385	1235.53	UP
Nr4a1	1.01162	0.00863613	1158.91	UP
Nr4a3	1.99435	0.0295438	193.693	UP
Nt5c1a	1.5413	0.00766484	31.3004	UP
Nt5c3	0.686618	1.35959e-05	761.843	UP
Nt5dc3	0.739951	0.0344953	1788.3	UP
Ntf5	1.21352	0.00269184	98.8984	UP
Ntm	1.27709	0.00601287	17.6736	UP
Ntng2	0.800612	0.00230286	451.354	UP
Nudt12	0.592481	0.0127592	112.022	UP
Nudt15	0.668283	0.0249357	83.0727	UP
Ociad2	0.776176	0.000763181	310.535	UP
Ogdh	0.808428	0.00455988	11341.5	UP
Oplah	0.627252	0.00662869	728.064	UP
Optn	0.935102	0.00150813	759.088	UP
Osbpl6	1.24207	0.000472935	174.977	UP
Osgepl1	0.771765	0.00385293	420.401	UP
Ostn	3.69783	0.0189124	14.8043	UP
Ovgp1	0.590765	0.0301663	96.1193	UP
Oxct1	0.726971	0.00228735	4708.61	UP
Oxnad1	0.604221	0.00327417	546.273	UP
P2ry2	1.1227	0.000699489	503.435	UP
Pacsin3	0.637357	0.00411184	5925.21	UP
Padi2	1.18174	0.000365248	1124.92	UP
Pank1	0.975357	2.41232e-05	329.185	UP
Paqr9	2.57682	0.000404625	17.7847	UP
Park7	0.794263	0.00119222	4446.01	UP
Pde4c	1.28897	0.00911287	48.4952	UP
Pde4d	0.883108	0.00858156	646.699	UP
Pde4dip	0.75405	0.0329407	25938.3	UP
Pde7b	0.851593	0.0026052	657.652	UP
Pdha1	0.723122	0.00465964	6986.26	UP
Pdhb	0.778055	0.000810556	7100.96	UP
Pdhx	0.817898	0.000699489	1470.84	UP
Pdk2	0.844691	0.00282383	4593.29	UP
Pdk4	1.18607	0.00373429	6980.06	UP
Pdlim3	0.707525	0.0275603	22440.7	UP
Pdlim5	0.762292	0.00178272	7153.19	UP
Pdss2	0.759169	0.00436685	467.294	UP
Perm1	1.91856	0.00460226	1320.92	UP
Pex11a	0.705432	0.000869438	244.291	UP
Pfdn1	0.589585	0.00442208	1426.28	UP
Pfkfb1	1.04775	0.000626768	137.833	UP
Pfkfb2	0.602885	0.0202712	425.962	UP
Pfkm	0.908149	0.000774253	35371.8	UP
Pfn2	1.11138	0.000199321	1229.22	UP
Pgam2	1.08559	8.89003e-05	16909.8	UP
Pgc	1.03761	0.0129974	18.6266	UP
Pgk1	0.678175	0.00167176	7135.33	UP
Pgm1	0.806249	0.0022157	13414.7	UP
Phb	0.640723	0.000318499	1964.98	UP
Phka1	1.05417	0.000798077	4149.57	UP
Phkb	0.835022	0.00250936	3608.33	UP
Phkg1	1.0181	5.6397e-05	3073.32	UP
Phlda3	0.710251	0.0123996	4449.57	UP
Phtf2	0.804668	0.00559274	1874.6	UP
Phyh	0.756026	0.00125	1593.01	UP
Phyhip	1.78427	0.00221208	10.6734	UP
Pitpnm3	1.45197	0.000626768	37.7875	UP
Pkdcc	0.727335	0.00790986	961.245	UP
Pkia	0.764115	0.000700523	5117.74	UP
Pkm	0.708439	0.00220252	53322.6	UP
Pla2g4e	1.01528	0.00264535	657.874	UP
Plaat1	1.42634	1.32867e-05	222.345	UP
Plcd4	1.40178	7.5087e-06	181.768	UP
Plekhb1	1.02202	0.011545	290.459	UP
Plin4	1.52714	0.0367152	1091.96	UP
Plin5	1.47742	8.96025e-05	79.8008	UP
Pln	1.08944	0.0176251	18.7752	UP
Pmel	0.79921	0.041896	16.8284	UP
Pnck	0.721105	0.000612251	289.156	UP
Pnpla2	0.741539	0.0070492	1966.76	UP
Pnpla3	0.992876	0.0205668	160.273	UP
Podxl2	0.830006	0.00220252	302.112	UP
Pomc	1.02123	0.0485978	13.5987	UP
Popdc2	0.6953	0.0314228	1113.54	UP
Ppif	0.767558	0.00269719	725.24	UP
Ppip5k1	0.686535	0.0237953	823.815	UP
Ppm1b	0.672014	0.0166739	4109.52	UP
Ppm1j	1.06282	0.000213258	739.237	UP
Ppm1l	0.624865	0.0105553	2108.34	UP
Ppp1r12b	0.804261	0.0153266	6630.88	UP
Ppp1r14c	0.655415	0.00491774	3224.08	UP
Ppp1r27	1.66417	0.00440946	528.123	UP
Ppp1r3a	0.90408	0.00378552	2546	UP
Ppp1r3c	1.27642	0.0222264	2619.85	UP
Ppp2r3a	0.759234	0.00319519	4514.18	UP
Pptc7	0.938458	0.00274957	1132.14	UP
Pradc1	0.606424	0.00235368	218.777	UP
Prdx3	0.631977	0.00239022	2965.56	UP
Prkaa2	0.826011	0.00123526	2599.11	UP
Prkcq	0.776688	0.0058444	1143.3	UP
Prkcz	0.794015	0.0183146	43.0376	UP
Prkn	0.709878	0.0246749	295.152	UP
Prr29	0.768041	0.000416225	171.078	UP
Prrxl1	1.42075	0.0278187	16.4012	UP
Ptges2	0.595366	0.00213987	778.381	UP
Ptp4a3	0.681605	0.00141871	3803.62	UP
Ptpn3	0.941602	0.0223433	922.188	UP
Ptpn4	0.6587	0.0289563	545.845	UP
Ptprcap	0.839162	0.0159123	105.287	UP
Pvalb	1.59503	8.22064e-07	52069.9	UP
Pxmp2	0.900076	0.00306467	171.044	UP
Pygm	0.982572	0.00138107	57627.3	UP
Pyurf	0.670087	2.68148e-05	449.662	UP
Qrsl1	0.663128	0.00504623	432.792	UP
Rab3a	0.903437	0.000114723	470.25	UP
Rabgef1	0.611837	0.0031677	1296.67	UP
Ramp1	0.841461	5.81652e-06	347.308	UP
Rarb	0.683238	0.00918072	176.23	UP
Rasgrf2	0.744705	0.0225426	99.7899	UP
Rasl2-9	1.05824	0.0175336	15.0621	UP
Rbm4	0.745876	0.00721979	63.5955	UP
Rcan2	0.92245	0.00155492	287.062	UP
Rdh14	0.666857	0.00154373	694.753	UP
Rec8	0.944282	0.00508069	96.5635	UP
Rerg	0.882416	0.0308356	25.2044	UP
Retreg1	1.12812	0.0027844	1537.91	UP
Rhbdl1	0.903459	0.0408504	64.0249	UP
Rhot2	0.653372	0.00447608	857.382	UP
Rian	0.78253	0.01103	7882.81	UP
Rilp	0.996887	0.00288104	766.367	UP
Rilpl1	0.633415	0.0359755	1666.08	UP
Rmdn1	0.60598	0.00847554	464.611	UP
Rnf43	1.17784	0.0279503	11.5276	UP
Rpl3l	1.87844	8.42944e-07	1906.44	UP
Rps6ka2	0.66358	0.00845185	1611.86	UP
Rps6kl1	1.14047	0.0213603	23.8363	UP
Rpusd3	0.653554	0.0131868	56.6649	UP
Rragd	0.627591	0.002678	2379.62	UP
Rtl1	0.816392	0.0382345	296.787	UP
Rtn2	0.782477	0.000986475	5033.4	UP
Ryr1	0.585478	0.0401021	47067.8	UP
S100a1	0.641577	0.00208343	1010.13	UP
Sall4	1.60475	0.00308224	29.1919	UP
Samm50	0.628702	0.00378178	4008.25	UP
Sar1b	0.879503	6.76855e-05	2118.45	UP
Satb1	0.834099	0.000675573	862.223	UP
Sbk2	1.07375	0.00120806	1106.37	UP
Scin	0.716177	0.0114674	44.7933	UP
Scn1b	0.913784	0.000856064	5836.06	UP
Scn4a	0.8069	0.00263254	4277.58	UP
Scn4b	2.54014	1.90007e-10	782.433	UP
Scrn3	0.587177	0.00647573	672.528	UP
Sdha	0.773802	0.00266915	14280	UP
Sdhaf4	0.678498	0.000419634	447.596	UP
Sdhb	0.834682	0.000406673	4984.13	UP
Sdhc	0.622573	0.00110321	4740.32	UP
Sdhd	0.717313	0.000142398	4917.62	UP
Sdsl	0.672645	0.0450896	30.7126	UP
Sec14l5	1.13215	0.00378078	270.408	UP
Sec31b	0.66012	0.00574661	470.32	UP
Selenow	0.659545	0.00193343	6515.65	UP
Sema6c	0.651729	4.07729e-05	2814.05	UP
Serpinb6a	0.612975	0.0040127	12816	UP
Sgca	0.754931	0.00303482	2151.76	UP
Sgcd	0.832182	0.0189894	160.159	UP
Sgcg	0.594563	0.0112902	2507.35	UP
Sh2d6	0.986314	0.00306852	140.634	UP
Sh3bgr	0.995976	8.51301e-05	6508.56	UP
Sh3rf2	0.999498	0.000213786	269.869	UP
Shisa4	0.99179	0.000521767	3155.09	UP
Slc16a3	0.924966	0.00394525	3500.67	UP
Slc25a11	0.741779	0.000387905	4090.81	UP
Slc25a12	0.996885	0.000526596	4847.88	UP
Slc25a19	0.656507	0.00762279	550.02	UP
Slc25a23	0.780829	0.0149693	498.913	UP
Slc25a29	0.968156	0.00163647	59.7625	UP
Slc25a3	0.615282	0.000881653	14188.4	UP
Slc25a33	0.817785	0.00352701	176.627	UP
Slc25a34	0.992439	0.00229812	257.248	UP
Slc25a35	0.699838	0.00200601	102.558	UP
Slc25a4	1.10666	0.000182958	41603.2	UP
Slc25a42	0.779821	0.000598534	590.298	UP
Slc26a10	0.742415	0.0121017	52.1218	UP
Slc2a4	1.4229	0.00035368	3364.94	UP
Slc30a2	1.01448	0.00883532	64.2979	UP
Slc37a4	0.898253	2.9448e-06	1889.69	UP
Slc38a3	1.5892	0.0222264	1109.27	UP
Slc39a2	0.650857	0.00764797	60.2179	UP
Slc41a3	1.01193	6.72188e-06	1010.43	UP
Slc47a1	1.75846	0.00715202	366.106	UP
Slc4a4	0.611901	0.0274204	200.176	UP
Slc9a2	0.826306	0.000570874	622.051	UP
Slco5a1	0.740697	0.0158924	1287.66	UP
Smco1	1.76913	1.93641e-08	173.293	UP
Smim26	0.638963	0.00332531	202.697	UP
Smim8	0.635278	3.69323e-05	344.339	UP
Smpd1	0.588807	0.033516	1143.25	UP
Smpx	0.937162	0.00174647	5178.59	UP
Smtnl1	0.992203	0.0160699	545.383	UP
Smtnl2	0.931322	0.000341893	1535.2	UP
Smyd1	0.696296	0.0063427	7823.96	UP
Smyd2	0.666152	0.0111271	1457.89	UP
Snai3	1.63523	0.000138289	102.413	UP
Snta1	0.80031	0.00155871	3629.32	UP
Sod2	0.740103	0.00143931	2924.77	UP
Sox6os	1.1572	0.00292139	19.2881	UP
Spint2	0.722913	0.00112702	87.2414	UP
Spryd4	0.676535	0.000825945	712.381	UP
Sptb	0.801827	0.0140777	2747.91	UP
Ss18l2	0.744898	0.00199827	621.717	UP
St3gal3	0.685514	0.00204546	772.452	UP
St3gal6	1.20957	2.09605e-05	899.659	UP
St8sia5	1.24495	5.87835e-05	211.178	UP
Stab2	0.727256	0.0380014	72.2087	UP
Stard10	0.590679	0.00372862	511.759	UP
Stat4	1.17492	0.0293722	27.8082	UP
Stau2	0.696769	0.00761471	771.53	UP
Stim1	0.613616	0.0121331	6917.8	UP
Ston2	0.762845	0.0246123	356.337	UP
Stradb	0.756342	0.000174765	1154.9	UP
Stub1	0.597457	0.00201272	1154.04	UP
Stxbp4	0.623899	0.00824582	276.895	UP
Sucla2	0.893477	0.000598534	6099.72	UP
Suclg1	0.705387	0.00108632	3713.75	UP
Suox	0.599862	0.0100517	715.726	UP
Svip	0.963675	0.000190636	233.129	UP
Syn2	0.746955	0.00601287	184.491	UP
Synm	1.15764	0.00179519	4105.58	UP
Syp	0.900366	0.0247137	20.3992	UP
Sypl2	0.942958	0.00139096	13915.1	UP
Syt7	0.749771	0.025635	35.4235	UP
Taco1	0.804585	0.000473711	766.869	UP
Tafa3	0.984954	0.00914592	178.329	UP
Tafa5	0.619998	0.0394304	126.382	UP
Tarsl2	0.59974	0.00938425	1390.58	UP
Tbc1d10c	0.678475	0.0185307	159.753	UP
Tbx21	1.0954	0.0325662	37.2539	UP
Tcaim	1.00371	0.00103579	943.904	UP
Tcap	1.14593	5.10939e-05	13337	UP
Tcea3	1.12638	0.000113476	1006.21	UP
Tceal5	0.691045	0.00124376	1567.65	UP
Tceal7	1.05158	0.00124196	5297.05	UP
Tcf15	0.952144	0.000155777	121.646	UP
Teddm2	0.921761	9.30785e-06	89.9733	UP
Tekt1	1.4682	5.5656e-05	49.9212	UP
Tfam	0.597814	0.000514061	967.764	UP
Tfcp2l1	1.04669	0.00580269	43.6262	UP
Tfrc	0.637043	0.0202712	9004.27	UP
Thrsp	1.17746	0.00243796	1450.34	UP
Tigar	1.00458	0.00759332	653.714	UP
Tigd4	1.32781	0.00436213	41.1997	UP
Timm23	0.648647	0.00651164	2317.9	UP
Timm8b	0.648994	0.00440361	654.274	UP
Timp4	1.79483	0.00334237	60.5272	UP
Tlcd4	1.37726	0.00341743	154.117	UP
Tlr12	0.873909	0.0349781	84.7391	UP
Tmem117	0.595734	0.011756	424.259	UP
Tmem143	0.656018	0.00239424	710.374	UP
Tmem182	0.638428	0.0118707	4095.02	UP
Tmem233	0.714483	0.00259091	1867.95	UP
Tmem246	0.592623	0.00103259	691.058	UP
Tmem25	0.77868	0.000113476	400.387	UP
Tmem38a	0.875988	0.000429523	14552.5	UP
Tmem52	1.45937	0.000408536	650.643	UP
Tmod4	0.734987	0.00162641	6365.81	UP
Tmtc1	0.898403	0.00151332	985.777	UP
Tnnc2	1.01927	0.0351382	49.7097	UP
Tnni2	1.11535	0.000304868	66493.3	UP
Tnnt3	0.981719	0.000862616	170002	UP
Tob1	0.984024	0.00195813	3031	UP
Tox	0.846666	0.0471395	38.7804	UP
Tpbgl	0.729128	0.0165974	1192.51	UP
Tpd52l1	0.690027	0.00486933	312.402	UP
Tph1	0.966469	0.0214923	48.7131	UP
Tpi1	0.756807	0.000592117	36977.6	UP
Tpm1	1.03888	0.000277921	164592	UP
Tpm2	0.8896	0.00103259	156113	UP
Tppp	0.717323	0.0172846	65.6197	UP
Trbc1	1.2065	0.00187205	68.679	UP
Trdc	0.881237	0.00359331	39.5083	UP
Trdn	1.00265	0.00142727	9602.4	UP
Trgc2	1.47795	0.00921261	13.3386	UP
Trim16	0.676051	0.0086626	956.737	UP
Trim54	0.829423	0.00292036	1406.36	UP
Trim63	0.804177	0.0112823	2290.84	UP
Trim7	0.79371	0.00208343	2310.53	UP
Trp53inp2	0.889336	0.00231452	12301.4	UP
Trp63	0.709309	0.0484798	365.726	UP
Trpc3	0.689845	0.0274286	106.969	UP
Tspan13	0.670683	0.00018837	1044	UP
Tspan7	0.715706	0.00069189	1432.76	UP
Tspan8	1.33976	0.0350467	51.8626	UP
Tst	0.59773	0.0310442	101.109	UP
Tstd3	0.660014	1.05029e-05	328.216	UP
Ttbk1	1.91457	0.00316144	23.0275	UP
Ttc32	0.643802	0.0199788	150.457	UP
Ttll7	0.793237	0.0153156	878.078	UP
Ttn	0.654324	0.0418087	126535	UP
Ttyh1	0.841022	0.0212995	35.8071	UP
Tuba4a	0.64124	0.0255009	5120.06	UP
Tuba8	2.42476	0.000112407	364.662	UP
Tufm	0.596471	0.00101951	2673.34	UP
Txlnb	0.759223	0.00537012	3757.01	UP
Txn2	0.739444	0.000737134	3809.55	UP
Ubac1	0.648064	0.00149033	4930.39	UP
Ubd	1.75824	0.00484372	12.0153	UP
Ube2b	0.64235	0.00037536	4306.55	UP
Ube2d-ps	0.601463	0.00289841	481.064	UP
Ube2g1	0.61662	0.00588766	1766.13	UP
Ubxn1	0.627917	0.00109531	3250	UP
Uckl1os	0.806711	0.00201156	168.367	UP
Ucp3	0.919915	0.00258669	2206.99	UP
Ufsp1	0.710824	0.000209915	436.019	UP
Ugp2	1.09741	0.00306852	8585.92	UP
Uqcc1	0.618651	0.00398377	1383.23	UP
Uqcc2	0.666084	0.000761913	1640.91	UP
Uqcc3	0.60573	0.000617973	640.455	UP
Uqcr10	0.804268	0.000339228	3608.15	UP
Uqcr11	0.740255	0.000924083	3177.25	UP
Uqcrb	0.766089	0.000672215	2906.72	UP
Uqcrc1	0.800109	0.00131014	12138.2	UP
Uqcrc2	0.752038	0.00389603	7971.56	UP
Uqcrfs1	0.825962	0.000724522	8471.84	UP
Uqcrh	0.699166	0.000145017	5256.34	UP
Uqcrq	0.769251	0.000510926	4576.5	UP
Usp13	0.922668	0.00391929	2530.89	UP
Usp2	0.661332	0.00219348	2258.45	UP
Vdac1	0.856708	0.000422004	15408.4	UP
Vdac3	0.644632	0.00118364	3990.12	UP
Vegfa	1.05883	0.00484564	3737.06	UP
Vegfb	0.715485	0.0022157	1130.76	UP
Vgll2	1.16499	0.00264535	1313.19	UP
Vldlr	1.41607	0.0124675	2199.99	UP
Vwa3a	0.81251	0.0348807	23.3766	UP
Wdr27	1.2154	0.013383	15.8339	UP
Wfdc1	1.03213	7.75298e-05	392.985	UP
Wipf3	1.13503	0.000106568	179.933	UP
Wnk2	0.967564	0.0243495	558.676	UP
Wnt11	0.594334	0.00331433	719.626	UP
Wnt4	0.612671	0.0370266	139.249	UP
Ybx2	1.28586	0.00303993	54.6557	UP
Ybx3	0.589936	0.00881822	9466.63	UP
Yipf7	1.3121	0.000277921	682.298	UP
Yjefn3	0.689978	0.0366872	104.081	UP
Zap70	0.739858	1.38761e-05	144.248	UP
Zbtb32	0.778689	0.0291284	47.9031	UP
Zfp133-ps	0.979838	0.023718	16.5557	UP
Zfp457	1.07933	0.0415193	14.5687	UP
Zfp558	0.817909	0.0140777	30.6818	UP
Zfp641	0.976118	0.0106826	393.608	UP
Zfp770	0.943382	0.0119687	579.518	UP
Zfp775	0.635133	0.000472935	112.868	UP
Zfp956	0.605491	0.000869438	374.095	UP
Znrd1as	0.757254	2.745e-05	146.299	UP
Zyg11b	0.614955	0.00417334	1838.53	UP
